# Supplementary material for: Re-written narrative: transformation of the image of Ivan-chaj in Eastern Europe
Source: Heliyon. 2020 Aug 19;6(8):e04632. doi: 10.1016/j.heliyon.2020.e04632 (PMC7452402; doi:10.1016/j.heliyon.2020.e04632)
Supplement: Supplement 1 [file mmc1.xlsx]

## Sheet: youtube
Code	Video_Title	Video_Link	Channel_Name	Channel_Link	Total_Views	Publish_Date	Likes	Dislikes	Gender	Main topic	Content	content 2	content 3	Description
Yu01	Иван чай. Заготовка, ферментация, сушка.	https://www.youtube.com/watch?v=EkLujYZr9cI	Игорь Лесник	https://www.youtube.com/user/igorek041	121000	2018-07-14	4500	155	m	practices	collecting	preparing		Давно просили и я сам давно хотел сделать подобное видео про то как я заготавливаю иван чай (Кипрей)....
Yu02	ПОЛЬЗА и ВРЕД ИВАН ЧАЯ !!!	https://www.youtube.com/watch?v=PLIwsEAkRVs	Not Trends	https://www.youtube.com/channel/UC0eQFYk8XQRfKwB8WY5p_EQ	369000	2017-12-19	3000	606	m	medicine	benefits	harms		Геннадий, мелехин, видеоблог, блог, здоровье, чай, польза и вред, чёрный чай, зелёный чай, здоровый образ жизн...
Yu03	Копорский чай 🌺 (Иван-чай) - холодная заварка "живой" водой. (Russian tea) ч. 2	https://www.youtube.com/watch?v=xSQGZsvUShQ	Александр Вяземский	https://www.youtube.com/user/17711771100	1600	2018-05-13	48	3	m	practices	preparing			Результаты замера параметров (TDS, PH и ОВП) "живой" и воды, а так же настоя копорского чая на "живой" воде в чайни...
Yu04	Как сделать плитку 🌿🌺 Иван-чая без специального оборудования. Russian tea.	https://www.youtube.com/watch?v=NgJOtpHIpCg	Александр Вяземский	https://www.youtube.com/user/17711771100	34000	2017-06-10	512	34	m	practices	preparing			Один из способов формирования круглого плиточного копорского чая без специального оборудования. One of...
Yu05	Вкусный🍷 сироп из 🌺 Иван чая. (Russian tea).	https://www.youtube.com/watch?v=h_nPjAlVCUI	Александр Вяземский	https://www.youtube.com/user/17711771100	2800	2017-06-15	73	1	m	practices	consuming			Приготовление сиропа из ферментированного сока кипрея. По вкусу сироп очень похож на варенье из морошки....
Yu06	Иван-чай из супермаркета? Пробуем. Перспектива развития производства кипрейного чая в России.	https://www.youtube.com/watch?v=l7eTgKopbes	Вадим Кирсанов Здравчай	https://www.youtube.com/user/vadimnkgm	543	2017-12-08	13	0	m	economy	business			Можно ли купить настоящий иван-чай в супермаркете? Купили, пробуем. Разговор на тему перспективы...
Yu07	КАК БЫСТРО ФЕРМЕНТИРОВАТЬ ЛИСТЬЯ#Иван Чай^Смородина/Алыча:Грецкий Орех Вишня Яблоня Слива Земляника	https://www.youtube.com/watch?v=wDV0NF98mH8	Александр Серков	https://www.youtube.com/channel/UC8jJFZyonT6l-0WuXxbWbPA	436	2019-07-24	16	1	m	practices	preparing			ПРОСТОЙ и ЛЕНИВЫЙ) СПОСОБ ФЕРМЕНТАЦИИ с МЯСОРУБКОЙ и БЕЗ ...
Yu08	🌺 Иван-чай: как не спутать с ядовитыми 🌾 сорняками. (Russian tea).	https://www.youtube.com/watch?v=vw79LEx4RuM	Александр Вяземский	https://www.youtube.com/user/17711771100	71000	2017-07-17	0	0	m	practices	growing			Золотарник канадский - очень похож на кипрей. Экологи предупреждают: по степени опасности для окружающей...
Yu09	Иван чай заготовка, ферментация, сушка	https://www.youtube.com/watch?v=-zyRqijFA4k	Звягинцев ТВ	https://www.youtube.com/channel/UCOliVC0cyxn_Au0fXghpBwQ	62000	2017-07-12	752	79	m	practices	collecting	preparing		Иван чай заготовка, ферментация, сушка. В этом видео покажу как правильно заготавливать, ферментировать...
Yu10	Иван-чай. Лечебные свойства. Лесиовская Е.Е. – профессор, доктор мед. наук	https://www.youtube.com/watch?v=qAuUwaTc-W4	Иван-Чай Инфо	https://www.youtube.com/channel/UCQbJeQoB3pNULn2iVILuTwQ	3.8	2019-03-05	96	2	f	medicine	benefits			Кипрей узколистный – ключевое растение русской доказательной фитотерапии. Часть 1. Лекция в рамках Первой...
Yu11	Лечебная трава иван чай.Чем полезен иван чай	https://www.youtube.com/watch?v=M3muZihP8TQ	Тайны Мироздания	https://www.youtube.com/channel/UCXQ9X5BfnnpbIJMHRSsgZsg	117000	2015-06-19	736	105	f	medicine	benefits			Уникальное по своему составу и спектру полезных свойств растение — иван чай.Его издревле ценили на...
Yu12	Жить здорово! Иван-чай - полезный напиток. (23.03.2018)	https://www.youtube.com/watch?v=HInhbqTz-To	Жить Здорово!	https://www.youtube.com/channel/UCFxlG9YgE_RGo6BSUpPB5gA	48000	2018-03-23	446	34	m	medicine	benefits			Иван-чай – традиционный русский напиток, обладающий множеством полезных свойств. В гостях у ведущи...
Yu13	ИВАН ЧАЙ!!! ЗАГОТОВКА !!! ФЕРМЕНТАЦИЯ!!!!	https://www.youtube.com/watch?v=T0MXerYVpHA	Галкин Сад	https://www.youtube.com/channel/UCxA6_Qf9mRbKWqKQBtUJDzg	40000	2019-07-05	1400	75	f	practices	collecting			Польза иван-чая обусловлена противомикробными, антипролиферативными и антиоксидантными свойствам...
Yu14	Иван-чай. История, употребление, воздействие. (Кипрей узколистный, копорская трава)	https://www.youtube.com/watch?v=0IOy2cWvCXQ	Сергей Шевелев	https://www.youtube.com/user/brainfilter1	48000	2015-08-06	618	51	m	practices	consuming	promotion		КУПИТЬ КАЧЕСТВЕННЫЙ ИВАН-ЧАЙ: https://moychay.ru/catalog/travyanoy-chay/ivan-chai наш сайт - https://moychay.ru вк: http ...
Yu15	Иван-чай. Как выбрать, какой лучше.	https://www.youtube.com/watch?v=AZiXivNrGaM	Павел Попов	https://www.youtube.com/channel/UCWpCcRkwNABQ-kpf_Uc870Q	728	2017-02-15	16	1	m	practices	consuming			Добрый день, меня зовут Павел, Я глава славного Рода Поповых, вот уже более четырех лет мы живем в своем...
Yu16	Афродизиаки. Атомный 🍺 квас из кипрея 🌺 (Иван-чай). Atomic kvass.	https://www.youtube.com/watch?v=NkRdQnNZwig	Александр Вяземский	https://www.youtube.com/user/17711771100	63000	2017-01-05	1600	26	m	practices	consuming			Квас из из Иван-чая (кипрея) - простой рецепт, отличный сладковатый вкус и сильная карбонизация. Полезен...
Yu17	Иван чай. Приготовление ферментированного копорского чая	https://www.youtube.com/watch?v=WuwoaQrHcLo	Руслан 1974	https://www.youtube.com/user/ruslanmelb	805	2018-06-23	9	1	m	practices	collecting	preparing	consuming	Сбор Иван чая и рецепт приготовления ферментированного Копорского чая.
Yu18	Иван-чай Польза	https://www.youtube.com/watch?v=ORyCG5BXOtA	Геннадий Мелехин	https://www.youtube.com/user/GennadyMelekhin	84000	2015-10-02	1100	69	m	practices	collecting			В этом видео я рассказываю о пользе Иван-чая и говорю, где его лучше всего взять :) Заходите в мою...
Yu19	как делать настоящий иван чай	https://www.youtube.com/watch?v=6ynt21YCI6M	Юрий Орлов	https://www.youtube.com/channel/UCgf2t9Mo9fVzFevrrt3faNA	285000	2016-05-28	4400	166	m	practices	consuming			Объясняю в Кратце как делать настоящий иван чай.
Yu20	Иван-чай: влияет ли температура 🌡📈 сушки на цвет сухой заварки. (Russian tea).	https://www.youtube.com/watch?v=52xAqF9bpl8	Александр Вяземский	https://www.youtube.com/user/17711771100	20000	2018-07-17	370	27	m	practices	preparing			Конечный цвет сухого копорского чая - что влияет на этот показатель. Мой адрес: gusevsky59@gmail.com Мой сайт: http://www ...
Yu21	ИВАН-ЧАЙ КОПОРСКИЙ ЧАЙ. Заготовка, приготовление, ферментация и жарка иван чая.	https://www.youtube.com/watch?v=O4Z2ENdYYrI	Максим Медведев	https://www.youtube.com/channel/UCyq2E2_877FlyGkK8INwWng	1200000	2016-07-14	21000	1800	m	practices	collecting	preparing		Как приготовить, сделать, заготовить Иван Чай слышали многие, но большинство людей имеют ошибочное...
Yu22	Иван-чай: польза для мужчин и женщин	https://www.youtube.com/watch?v=tWjLkWWrC7Q	СБ ТВ	https://www.youtube.com/user/sbbytoday	157000	2016-09-05	1000	167	f	medicine	benefits	promotion		Это растение упоминается еще в хрониках XII века. Его экспортировали в Европу как «копорский чай». До первой...
Yu23	5 обязательных причин, начать пить ИВАН-ЧАЙ	https://www.youtube.com/watch?v=9W1lpmt53NE	Полезно Знать	https://www.youtube.com/channel/UCnnbIq-NnThJfFJ5V5dNTig	13000	2018-12-22	169	7	f	medicine	benefits			Польза и вред Иван-чая копорского чая. ⏬⏬⏬⏬⏬⏬⏬⏬⏬⏬⏬⏬⏬⏬⏬⏬⏬⏬⏬⏬⏬⏬⏬⏬⏬ Наша группа ВК ▷...
Yu24	Кому полезен Иван-чай?: фрагмент телепередачи "О самом главном" выпуск 795 от 4 июля 2013	https://www.youtube.com/watch?v=6_2xG0GDPFM	Denis Gladyshev	https://www.youtube.com/user/elberden	74000	2013-08-12	371	45	m	medicine	benefits			Кому полезен Иван-чай?: фрагмент телепередачи "О самом главном" выпуск 795 от 4 июля 2013.
Yu25	Иван-чай. Кипрей. Утерянные традиции	https://www.youtube.com/watch?v=heo0Gma8DtY	Slawa Slawa	https://www.youtube.com/user/slawaua	68000	2013-06-09	462	10	m	knowledge	promotion	medicine		Академик Альберт Никитин и академик Валерий Емельянов о пользе иван-чая. .
Yu26	Иван чай! Почему Гитлер приказал его уничтожать!?	https://www.youtube.com/watch?v=JFNUJ8NuBMc	Алексей Козинов	https://www.youtube.com/user/AlekseyKozinovRU	6900	2015-04-28	28	2	m	knowledge	destruction			Ведическая чайная коллекция Чай «Белояр» от компании Vertera® Organic ...
Yu27	Иван чай по ленивому	https://www.youtube.com/watch?v=PW1uIz6pSeY	Дед Ворон	https://www.youtube.com/channel/UCfIT_il2iQE_35rHAZ83t8Q	89000	2019-07-05	2400	101	m	practices	preparing	consuming		Показываю от и до про заготовку иван чая по ленивому рецепту
Yu28	Иван-чай исцеляет от многих недугов. Сергей Горшков	https://www.youtube.com/watch?v=TwLF6D7-SrE	Достояние Планеты	https://www.youtube.com/user/dostoyanieplaneti	104000	2015-11-13	775	43	m	medicine	panacea			Траволечение – древний метод сохранить здоровье. Может ли чай из кипрея улучшить потенцию и предотврат...
Yu29	Польза и вред иван-чая (кипрея) для здоровья. Почему стоит им заменить черный чай?	https://www.youtube.com/watch?v=2a0xzHODq5Q	Яр-корал - познавательный журнал	https://www.youtube.com/user/MyYarga	24000	2017-11-14	378	24	f	medicine	benefits	harms	caffeine	Иван-чай - лекарственное растение, богатое полезными для организма веществами. Полезные свойства...
Yu30	Как и когда собирать Иван-чай	https://www.youtube.com/watch?v=1oYdZErB7HI	Летопись Мидгард земли	https://www.youtube.com/channel/UC9-GUx-DA7LSF-zYFJTbuCw	92000	2016-07-12	526	85	f	practices	collecting			Как когда и где правильно собирать Иван чай или Кипрей. Рассказывает Лидия Ясная из Родового поселения...
Yu31	Михаил и иван-чай | ЧЕЛОВЕК НА КАРТЕ	https://www.youtube.com/watch?v=C-Uf4GEeqiM	Настоящее Время. Док	https://www.youtube.com/channel/UCJ6Pq_rvhBWQW8sw7rYlkfw	33000	2019-08-15	1200	33	m	practices	collecting	economy		Михаил Пронько из села Солонешное на Алтае живет зарабатывает на жизнь себе и своей семье сбором иван-...
Yu32	Иван чай РЕЦЕПТ СТАРОВЕРОВ#Кипрей#КопорскийЧай Как выглядит.Как быстро собирать и ферментировать Ч.1	https://www.youtube.com/watch?v=w28k4exmM9U	Александр Серков	https://www.youtube.com/channel/UC8jJFZyonT6l-0WuXxbWbPA	1600	2019-05-29	37	7	m	practices	collecting	preparing		СергейКоваль про #ИванЧай ---Растение относится к многолетним травам, имеет один стебель, который растет...
Yu33	Травовед. Кипрей или иван-чай. Рассказывает Моряков Сергей Викторович	https://www.youtube.com/watch?v=W072U9WNhiY	tverzemlya	https://www.youtube.com/user/tverzemlya	128000	2016-03-03	2100	105	m	practices	collecting	preparing	benefits	Для консультаций обращайтесь в Вконтакте vk.com/id162274488 Помощь программе "Травовед" принимается: СБЕРБАНК.
Yu34	Иван-Чай В ДОМАШНИХ УСЛОВИЯХ/Как Ферментировать	https://www.youtube.com/watch?v=72oZrMWNFCI	Лавка Счастья	https://www.youtube.com/channel/UC25vzX5fJMPtX8mJ0KLeBWA	43000	2018-06-26	658	48	f	practices	preparing			Вот Рецепт Екатерины: ИВАН-ЧАЙ, УЧИМСЯ ФЕРМЕНТИРОВАТЬ Здравствуйте, мои дорогие читатели и друзья!...
Yu35	Иван чай — польза и вред РАЗВЕИВАЕМ МИФЫ	https://www.youtube.com/watch?v=bBw4WZzwnws	Вячеслав Новый	https://www.youtube.com/channel/UC2ILfeefKmDFtcuOB2Ekatw	18000	2018-11-06	440	11	m	knowledge	promotion	benefits	harms
Yu36	Из Кипрея в Иван-чай. Все этапы производства. Копорский чай. Бизнес.	https://www.youtube.com/watch?v=O3Ny7RrX4-Q	Главный фермерский портал ФЕРМЕР.RU	https://www.youtube.com/user/FermerAE	568000	2014-07-13	3100	355	m	practices	collecting	preparing		Все этапы превращения Кипрея в Иван-чай. ТМ Altiplano. Обсуждение, много фото и другое видео здесь ...
Yu37	Приготовление Иван чая в домашних условиях	https://www.youtube.com/watch?v=3k-xgO5_-d0	Едокoff	https://www.youtube.com/user/kuharkatv	541000	2014-06-11	1600	318	m	practices	preparing			Пошаговый рецепт приготовления своими руками Иван-чая, который по аромату и своим вкусовым качеств...
Yu38	Доска для скручивания иван-чая.	https://www.youtube.com/watch?v=cTKPxKJU9-g	Михаил Гуляев	https://www.youtube.com/channel/UCcbvSVCtcKgH1PFJnJqBnpg	31000	2017-08-09	417	19	m	practices	preparing			Очень простой станок для скручивания листьев иван-чая в домашних условиях.
Yu39	Как Иван-чай действует на кровяное давление?	https://www.youtube.com/watch?v=o_HE3fNVAFE	ЖИЗНЬ ГИПЕРТОНИКА	https://www.youtube.com/channel/UC6CanOS6dfP_ZIIZCoPQOqg	95000	2017-03-20	1000	67	n	medicine	blood preasure			http://o-gipertonii.znaju-kak.com - Здесь самые эффективные натуральные средства от гипертонии! Иван-чай, или копор...
Yu40	Ферментация иван-чая. Коротко. Ликбез для начинающих чаеделов.	https://www.youtube.com/watch?v=SG-So8IJVNs	Вадим Кирсанов Здравчай	https://www.youtube.com/user/vadimnkgm	100000	2017-10-23	1100	87	m	practices	preparing			Как ферментировать иван-чай, об этом кратко рассказано в этом видео. Если вы только начинаете сами...
Yu41	ИВАН-ЧАЙ. КАК СДЕЛАТЬ АРОМАТНЫЙ ЧАЙ. ПОШАГОВЫЙ РЕЦЕПТ НА БАЛКОНЕ.	https://www.youtube.com/watch?v=V2Lm-Bhliqg	ОХОТА И РЫБАЛКА В ТАЙГЕ. Коми.	https://www.youtube.com/channel/UCnEv7KTEI9IUGMNybDZQaCg	24000	2018-07-18	879	26	m	practices	preparing	consuming		Заготовка Иван Чая, его вяление, ферментация, сушка. Иван Чай этот тот же Кипрей что из давно на Руси...
Yu42	Герман Стерлигов: Иван-Чай - важно и нужно !!!	https://www.youtube.com/watch?v=nk6bsAUtJMQ	Slawa Slawa	https://www.youtube.com/user/slawaua	281000	2014-07-12	1600	127	m	knowledge	promotion			Герман Стерлигов: Иван-Чай - важно и нужно !!! .
Yu43	Иван-чай ♀Польза для женщин.	https://www.youtube.com/watch?v=fsOKo59HVXk	Салюс	https://www.youtube.com/channel/UCYffz-VLStAk7h3NmU5MJLg	4800	2018-12-25	139	3	f	medicine	woman deseases			Иван-чай для женщин незаменим при страшном диагнозе – бесплодие, если причина состоит в непроходим...
Yu44	ИВАН ЧАЙ. ФЕРМЕНТАЦИЯ.	https://www.youtube.com/watch?v=Y2iO8idx-cc	Лариса Попова	https://www.youtube.com/channel/UCvPCIUBtZIwOC5rLwDGVsVw	16000	2019-06-17	837	26	f	practices	preparing			17.06.19.
Yu45	Иван чай (депрессия, чистка лимфы, рак)	https://www.youtube.com/watch?v=6hYLWquwVo8	Михаил Мах геронта	https://www.youtube.com/user/Mixmaxov	6800	2019-07-04	408	3	m	medicine				(депрессия, чистка лимфы, рак) Друзья! Я не занимаюсь "промышленными" продажами своих сборов, и предоставляю...
Yu46	Иван чай. Как просто собрать и приготовить волшебный напиток предков.	https://www.youtube.com/watch?v=16CsDkv-hwA	Рыболовный канал Живу на Земле	https://www.youtube.com/user/ivanovmen	26000	2018-07-18	921	41	m	practices	collecting	preparing	consuming	Покажу процесс от сбора до заваривания, расскажу об особенностях самого напитка и особенностях его пригото...
Yu47	Иван-чай невкусный!!! Коротко об ошибках. Ликбез для начинающих чаеделов.	https://www.youtube.com/watch?v=WxZZywzC_e0	Вадим Кирсанов Здравчай	https://www.youtube.com/user/vadimnkgm	6000	2017-10-18	106	0	m	practices	preparing			Это ролик для тех кто еще не является опытным заготовителем иван-чая. Ваш иван-чай на вкус...
Yu48	Как сделать Иван чай - полная версия	https://www.youtube.com/watch?v=JtO4NgXllXo	В деревню!	https://www.youtube.com/user/DIMOHSH	269000	2018-07-05	7500	309	m	practices	collecting	preparing		Показываем наш рецепт приготовления вкусного и полезного Иван-чая. По вопросам приобретения Иван<...
Yu49	Заготовка иван-чая в домашних условиях	https://www.youtube.com/watch?v=ln0x_L1Jd6c	ЕК - ТВ	https://www.youtube.com/channel/UCeYqzPpOqNvVbEHsro99bHg	101000	2016-07-08	584	140	m	practices	collecting			Заготовка иван-чая в домашних условиях. - сбор в отдаленных от города местах - ферментация кипрея...
Yu50	Чай из Иван-чая: виды, способы как ферментировать	https://www.youtube.com/watch?v=RhGU_nm-NhQ	Tactical+	https://www.youtube.com/user/disoks	113000	2014-12-03	1600	94	m	practices	preparing			В этом видео: Чай из Иван-чая. Про три подхода к изготовлению: двойная ферментация (окисление), однокр...
Yu51	Иван-чай без ферментации, что получится?	https://www.youtube.com/watch?v=MAgVy7Sxh7k	MozgON	https://www.youtube.com/channel/UCcEpaJV-KmTQwmx9PWZN0zg	26000	2018-07-30	493	42	m	practices	preparing			Решил самостоятельно убедиться, что иван-чай нужно ферментировать, и проверил, что получиться, если заварит...
Yu52	Старинный рецепт приготовления Иван чая!!!	https://www.youtube.com/watch?v=df1JLqqvttQ	РУССКИЙ ДУХ	https://www.youtube.com/channel/UClEo83olggZaxtzR6G0EASw	15000	2017-07-24	115	90	m	practices	collecting	preparing		Иван чай по рязанским рецептам !!!
Yu53	Иван-чай как заваривать и пить правильно? Сколько раз заваривать? Иван-чайная церемония. БЛОГ	https://www.youtube.com/watch?v=ubExMPvbG5k	Вадим Кирсанов Здравчай	https://www.youtube.com/user/vadimnkgm	56000	2017-10-06	660	99	m	practices	consuming			Иван-чай, кипрей узколистный, копорский чай как заваривать и пить правильно. Иван-чайная церемония....
Yu54	Иван - чай как правильно собирать	https://www.youtube.com/watch?v=M0_pXovZgGI	Михаил Мах геронта	https://www.youtube.com/user/Mixmaxov	18000	2017-07-18	411	8	m	practices	collecting			http://indasad.ru/lekarstvennye-rasteniya/3257-kiprej-ivan-chaj-lechebnye-svojstva-i-protivopokazaniya-lechenie-ivan-chaem.
Yu55	кипрей ( иван-чай) медонос?? Все таки медонос!!!	https://www.youtube.com/watch?v=oWU5fFOPOuA	Пасека Калина Хутор	https://www.youtube.com/channel/UCoCOXG65-1Iq5pAWuPa6gDg	607	2018-08-05	17	0	m	practices	growing	for bees		Наконец то увидел пчел на кипрее, хотя не думал что они на него полетят.
Yu56	Иван-чай 🌺🌿🌿 "Злата осень" природной ферментации. Russian tea.	https://www.youtube.com/watch?v=VvZFSnjrzTk	Александр Вяземский	https://www.youtube.com/user/17711771100	4800	2017-10-29	191	1	m	economy	business			Кипрей (Иван-чай) естественной ферментации в природных условиях. Наиболее простой в изготовлении и в то...
Yu57	Как заваривать иван-чай	https://www.youtube.com/watch?v=Xr-t2qZA7KU	Телеканал Афонтово	https://www.youtube.com/user/Afontovo	25000	2016-06-26	81	26	m	practices	consuming
Yu58	Всё про Иван-чай (из Кипрея узколистного в Копорский чай): польза и вред, заготовка, как заваривать	https://www.youtube.com/watch?v=gU0jkMb38V4	Евгений Чертков	https://www.youtube.com/channel/UC-K1DR2qG9L-_QB1EPM3YgQ	893	2019-07-15	57	2	m	practices	preparing	consuming	benefits	Учусь блогингу в соц.проекте http://evgchertkov.ru/socproject Видео снято в дополнение к подробной заметке на моем ...
Yu59	Дела житейские про банки, иван-чай, дрова и сенокос.	https://www.youtube.com/watch?v=IpkGj3ZSj9I	В деревеньке под утёсом	https://www.youtube.com/channel/UCBZd88EynqCoLCSWDApexLw	102000	2019-08-08	4400	56	m	practices	preparing			Лето в разгаре. У нас идут заготовки. Занимаемся дровами и продолжаем помогать убирать сено нашим знакомым....
Yu60	Копорский чай 🌺 (Иван-чай) - холодная заварка "живой" водой. (Russian tea) ч.1	https://www.youtube.com/watch?v=gOOdg0zlwWY	Александр Вяземский	https://www.youtube.com/user/17711771100	1100	2018-05-09	41	3	m	practices	preparing			Результаты замера параметров (TDS, PH и ОВП) водопроводной, "живой" и "мертвой" воды, а так же настоя копорского...
Yu61	«Его горячим пить нельзя»: как правильно заварить иван-чай	https://www.youtube.com/watch?v=LKMxrgkL7XA	Вести Ямал	https://www.youtube.com/channel/UCA2dnjGwrlWdx-ZSwxGyFpQ	1700	2019-08-06	0	0	m	practices	consuming
Yu62	Как ферментировать Иван-чай. Двойная ферментация (облегченный способ)	https://www.youtube.com/watch?v=wztOOmgC9ek	Любовь Изюмова	https://www.youtube.com/channel/UCC5r3lcy8rwWrj96OdgRF8Q	23000	2018-07-22	273	37	f	practices	preparing			В видео показан менее трудоемкий способ ферментации Иван-чая. Чай данным методом получается с карамельным...
Yu63	Иван чай. Заготовка, ферментация, сушка.	https://www.youtube.com/watch?v=ihpKrV-0S6U	Наталья Болденкова	https://www.youtube.com/channel/UC-1Pu0GuWbCJTe7N00Co3vw	97000	2016-07-13	1100	121	f	practices	collecting	preparing		Процесс приготовления Иван-чая от и до.
Yu64	Иван -- ЧАЙ - Река Жизни.	https://www.youtube.com/watch?v=d5z0Xs2OZKE	blago-dar	https://www.youtube.com/user/maringen73	187000	2013-04-28	1000	49	m	knowledge	promotion			В императорской России статья доходов от экспорта иван-чая занимала третье место, после ревеня...
Yu65	ИВАН-ЧАЙ. Простой способ заготовки/Blooming Sally. A simple way to prepare.	https://www.youtube.com/watch?v=np-PgjD6VTs	Всякая всячина TV	https://www.youtube.com/channel/UCsBxcgX516n2HHuoB46t4Og	196	2019-07-05	38	0	m	practices	collecting			Иван-чай (кипрей, копорский чай) – очень вкусный, красивый и самый здоровый чай на всём земном шаре!...
Yu66	Как растёт Иван чай	https://www.youtube.com/watch?v=25WkkB3_7Kk	Pavel Pavek	https://www.youtube.com/user/Pavel19770914	6300	2015-06-06	9	3	m	practices	growing			Как растёт Иван чай. Зачем покупать чай, если его можно вырастить?? Не понимаю...
Yu67	Иван чай - Проще некуда!	https://www.youtube.com/watch?v=dzLqmNuMAzQ	Евгений Феч	https://www.youtube.com/user/evgenijfech	622	2019-03-25	29	1	m	practices	preparing			Иван чай - Проще некуда! ------------------------------------------------------------------------------------------------------------ СЕМЕНА ПОЧТОЙ ...
Yu68	Иван чай: ферментировать или нет?	https://www.youtube.com/watch?v=Bu-3VmVrRGs	Михаил Мах геронта	https://www.youtube.com/user/Mixmaxov	57000	2019-07-05	2500	115	m	practices	preparing			Друзья! Я не занимаюсь "промышленными" продажами своих сборов, и предоставляю их только друзьям и тем, кому...
Yu69	ИВАН ЧАЙ: полезные свойства, противопоказания, рецепты народной медицины при повышенном давлении	https://www.youtube.com/watch?v=bDH-rxcQel8	Все о Гипертонии	https://www.youtube.com/channel/UCjudQ_0gk43ZQ1IWhlcDgNA	4.7	2018-04-28	58	5	f	medicine	benefits	harms		ИВАН ЧАЙ: полезные свойства, противопоказания, рецепты народной медицины при повышенном давлении Учены...
Yu70	Иван-Чай в пилюлях (изготовление)	https://www.youtube.com/watch?v=mpFtsSWYKS0	Саня Тамбовский	https://www.youtube.com/channel/UC9crXswt5gSJe44sO6GCOYg	10000	2018-06-30	472	5	m	practices	collecting	preparing
Yu71	Зеленый иван чай, гомеопатия, простатит (ответы на вопросы)	https://www.youtube.com/watch?v=QJ6TX2XSkPM	Михаил Мах геронта	https://www.youtube.com/user/Mixmaxov	4.2	2019-07-31	219	1	m	practices	growing			Личные только через почту mixmaxov@gmail.com По вопросам медицины к дочери Ксения Махова ...
Yu72	Как посадить и вырастить (окультурить) 🌿🌺 Иван-чай. (Russian tea).	https://www.youtube.com/watch?v=OkshdghRp_I	Александр Вяземский	https://www.youtube.com/user/17711771100	33000	2015-09-04	254	16	m	practices	growing			Окультуривание и выращивание Иван-чая (копорский чай) из корневищ растения. Domestication and cultivation of Ivan-tea ...
Yu73	дары природы / иван-чай / кипрей	https://www.youtube.com/watch?v=i7Z_qwQUQOw	Братья Приходько рыбалка мастерство природа	https://www.youtube.com/channel/UCxDXBniYMJZrW8fP_TrQ3KQ	7.3	2016-07-26	309	3	m	practices	collecting			Зачем покупать чай в магазине? Когда можно самому собрать чая в лесу на год! Иван вконтакте: https://v...
Yu74	Иван чай. Как собирать и сушить?	https://www.youtube.com/watch?v=ca2IF05lNoI	Иван Шебанов	https://www.youtube.com/channel/UCuHM06_JVFxhvM8LRgKqtQQ	3000	2018-08-19	30	4	m	practices	collecting	preparing		В этом видео я расскажу про заготовку иван чая в домашних условиях. Где собирать иван чай? Как собира...
Yu75	Иван Чай(Кипрей)-- Удивительные Факты о которых вы возможно не знали.Часть 6	https://www.youtube.com/watch?v=VG8FSb9vZJY	Александр Серков	https://www.youtube.com/channel/UC8jJFZyonT6l-0WuXxbWbPA	163	2019-05-29	7	0	m	knowledge	promotion			СергейКоваль про #ИванЧай ---Растение относится к многолетним травам, имеет один стебель, который растет...
Yu76	Иван-чай с Александром Бушуевым	https://www.youtube.com/watch?v=aMyNaW21h_A	Denis Shumakov	https://www.youtube.com/channel/UCS7ztnbtsXGMgkJBz9msp7g	11000	2016-07-06	191	11	m	knowledge	promotion	preparing		Встреча с Александром Бушуевым — человеком, который делает очень вкусный иван-чай. Самый вкусный...
Yu77	Иван-чай, кипрей, копорский чай - где растет, как выглядит и чем полезен?	https://www.youtube.com/watch?v=L7EUi5mSclc	Видеотравник	https://www.youtube.com/channel/UCEV8xvr2FHaLX6Kl43vnvTg	15000	2017-07-05	145	12	f	practices	collecting			Где растет иван-чай? Как еще называют кипрей? Как сделать копорский чай? Об этом смотрите в видео....
Yu78	Секреты заготовки и ферментации Иван-чая.	https://www.youtube.com/watch?v=gc8ZTMupX6w	УРЦ Медведь	https://www.youtube.com/channel/UCGB94wNW-70gXy2ZFKa_uBg	621000	2014-09-04	4700	459	m	practices	collecting	preparing		Как самостоятельно приготовить вкуснейший и полезнейший напиток - Иван-чай. Рассказывают производи...
Yu79	Иван-чай копорский чай. заготовка приготовление ферментация и сушка иван чая	https://www.youtube.com/watch?v=AEFw8GAXeVw	hunters59	https://www.youtube.com/channel/UCBw2STTK2LgkSWkU_upVLEg	1600	2017-08-27	145	2	m	practices	preparing			иван-чай копорский чай. заготовка приготовление ферментация и сушка иван чая. иван-чай...
Yu80	Иван чай. Готовим Иван-чай в домашних условиях.	https://www.youtube.com/watch?v=W97oQ2pMNF8	Сергей Зимин	https://www.youtube.com/user/Sezick	1900	2019-09-22	161	1	m	practices	preparing			10 ИНТЕРЕСНЫХ ФАКТОВ ПРО ИВАН-ЧАЙ: 1. Иван-чай не содержит кофеин, пуриновую, щавелевую и мочев...
Yu81	Иван-чай. Часть 1.	https://www.youtube.com/watch?v=Ods9Ah17ZNY	Дача без фанатизма	https://www.youtube.com/channel/UCzIwlzkA4k1a-6CfTY2hO3A	3100	2017-07-12	76	2	f	practices	collecting			Собираем кипрей узколистный на лесных вырубках и горельниках-пепелищах. Способы сбора цветов и листьев.
Yu82	Иван - Чай (как делаю Я)	https://www.youtube.com/watch?v=4UloRQHFkz8	Саня Тамбовский	https://www.youtube.com/channel/UC9crXswt5gSJe44sO6GCOYg	20000	2017-07-05	249	22	m	practices	preparing			Технология от бабушек (традиционная). В этой технологии обработки основной процесс - это брожение (фермента...
Yu83	Иван чай работает в комплексе	https://www.youtube.com/watch?v=xIijgt84XRI	Михаил Мах геронта	https://www.youtube.com/user/Mixmaxov	3600	2019-07-05	163	5	m	medicine	panacea	benefits		лечебныетравы #михаилмах, #михаилмахов, #каналдушевный, #Пестяки, #умныйканал, #простыевещи, #добрыедела.
Yu84	Бизнес на селе. Иван-чай, выручай: как заработать на диких травах?	https://www.youtube.com/watch?v=NBSCXAb3qnA	БИЗНЕС Online	https://www.youtube.com/user/MrBusinessonline	3700	2019-07-13	119	3	m	economy	business			Семь лет назад Олег Золотов бросил перспективную работу в Москве, отрастил бороду и переехал в глубинку...
Yu85	ВОССТАНАВЛИВАЕТ ПОТЕНЦИЮ У МУЖЧИН КАПОРСКИЙ ЧАЙ, ИВАН ЧАЙ ? И КАК БЫСТРО ЕГО СУШИТЬ В ДУХОВКЕ?	https://www.youtube.com/watch?v=C_MSZzPu9Gg	САД НА ВСЕХ ШИРОТАХ	https://www.youtube.com/channel/UCfIyoJGMhoLvBkSf--XZH8g	774	2019-07-01	35	3	m	medicine	men's health			ПОЛЬЗА ИЛИ ВРЕД ОТ ИВАН ЧАЯ? И КАК БЫСТРО ЕГО ЖАРИТЬ В ДУХОВКЕ?После того ,как я Иван Чай набил в 3 ...
Yu86	"Иван-чай. Утерянные традиции"	https://www.youtube.com/watch?v=4DddUo-3DxA	Missionerstsl	https://www.youtube.com/user/Missionerstsl	86000	2012-04-04	580	19	m	knowledge	promotion			"Иван-чай. Утерянные традиции". Академик, доктор технических наук, лауреат Государственной премии...
Yu87	Иван чай спасение от простатита и аденомы предстательной железы	https://www.youtube.com/watch?v=EM9IdQX5ir0	Александр Пилюк	https://www.youtube.com/user/DoctorPiluk	172000	2016-06-19	1500	93	m	medicine				Более подробное описание Иван-чая и контакты для его получения находятся по ссылке: ...
Yu88	Кулинарное паломничество. От 4 августа. Готовим иван-чай	https://www.youtube.com/watch?v=U9NQ5eJ3cYA	tvsoyuz	https://www.youtube.com/user/tvsoyuz	7800	2015-08-04	106	6	m	practices	consuming	food		Мы продолжаем серию выпусков программы "Кулинарное паломничество" из деревни Товарищево. В этом выпуске...
Yu89	Иван Чай. Лучший Иван чай особой ферментации. История. Интересный рассказ Фролова Ю.А.	https://www.youtube.com/watch?v=9YeIVEVU7Fk	Юрий Андреевич Фролов	https://www.youtube.com/channel/UC3wGCqoIZmnJI65NHEq1VGg	61000	2016-07-08	811	147	m	practices	preparing	promotion		Посмотрите этот ролик. Он о настоящем, полезном Иван Чае. Это древне- славянский напиток крайне полезен...
Yu90	ИВАН-ЧАЙ, КОПОРСКИЙ ЧАЙ, заготовка, приготовление,ферметация/ЖИЗНЬ В ДЕРЕВНЕ	https://www.youtube.com/watch?v=J_WLUopf0iQ	Жизнь в деревне.	https://www.youtube.com/channel/UC6cp5RQW43UOK6hEe13yvvw	58000	2018-07-07	2500	48	f	practices	collecting	preparing		копорскийчай #иванчай #ферментация Копорский чай! или по другому иван чай, многие о нем слышали и...
Yu91	Молодой иван-чай на заказ	https://www.youtube.com/watch?v=wJZrEsNAcuY	Медвежий угол	https://www.youtube.com/channel/UC0SxYFQBn4sZNErDgUP7aIA	3600	2016-06-17	56	2	f	economy	business			Этот фильм снят в рамках благотворительного образовательного проекта ШКОЛА ТРАВОВЕДЕНИЯ И этот проект...
Yu92	Классический листовой копорский чай 🌺 черный (Иван-чай). Russian tea.	https://www.youtube.com/watch?v=9hivesjDh7M	Александр Вяземский	https://www.youtube.com/user/17711771100	529000	2015-01-10	3500	176	m	practices	preparing			Как изготовить черный листовой копорский чай из кипрея (Иван чай). Временные параметры ферментации,...
Yu93	Что значит 🌺 Иван-чай молочной спелости? Young fireweed.	https://www.youtube.com/watch?v=kew8iUhBIXg	Александр Вяземский	https://www.youtube.com/user/17711771100	2700	2019-05-21	167	1	m	practices	collecting			Майский элитный копорский чай - верхушечный побег со стеблем, ферментация, ручное разрушение клеточной...
Yu94	КАК ПРИГОТОВИТЬ ИВАН-ЧАЙ В ДОМАШНИХ УСЛОВИЯХ	https://www.youtube.com/watch?v=54MLuwaP58A	Людмила&Ко	https://www.youtube.com/channel/UCysB7JQmTb5cxJWPhBcx6-Q	148	2019-07-22	9	0	f	practices	preparing			Иван- чай из кипрея узколистного очень тонизирующий напиток, не содержит кофеин богат большим содержанием...
Yu95	Иван-чай в банке через год	https://www.youtube.com/watch?v=-7MDlviidaw	Николай Щанов	https://www.youtube.com/channel/UCW7VymUg3bSPO5BW79rncKA	886	2017-08-01	15	0	m	practices	preparing			Пьем иван-чай из прошлогодних запасов.
Yu96	как заваривать Иван-чай (Василий Ляхов)	https://www.youtube.com/watch?v=jbpApAWo9S8	Manwe	https://www.youtube.com/user/Matchugovsky	296000	2010-11-06	613	54	m	practices	preparing			До китайского и индийского чая у нас пили Иван-чай. Его даже экспортировали и подавали к императорск...
Yu97	🍀Иван-чай ♂Польза для мужчин	https://www.youtube.com/watch?v=zle8gY4LWLo	Салюс	https://www.youtube.com/channel/UCYffz-VLStAk7h3NmU5MJLg	4000	2018-12-25	75	1	f	medicine	men's health			Излечит простатит, аденому, повысить потенцию, провести профилактику в борьбе с разными воспалительными...
Yu98	Почему Гитлер уничтожил фабрику иван чая	https://www.youtube.com/watch?v=nKuK2NEuh8M	Разумение	https://www.youtube.com/channel/UCgShC5H7gecQ8b9-0dkKrJQ	7300	2016-09-28	37	2	m	knowledge	promotion			Почему Гитлер уничтожил фабрику иван чая Понравилось видео? Жми "мне нравится" и поделись с друзьями...
Yu99	Лето фитотерапевта. Иван-чай (кипрей)	https://www.youtube.com/watch?v=k6wilezzB0E	Фитотерапия	https://www.youtube.com/channel/UC7MRifCgYQpIAhnqlmyg0rA	2400	2019-10-04	297	0	m	medicine	benefits			Правда об иван-чае из уст врача с полувековым стажем. Чем иван-чай лучше панангина? Похож ли кипрей...
Yu100	Очень вкусный, ароматный, самый полезный чай в мире-ИВАН Чай, своими руками.	https://www.youtube.com/watch?v=CaSsBl26IZ8	у Светланы Лодисад	https://www.youtube.com/channel/UCYEneJhnm-wczSkvsWYi71g	7300	2019-07-18	489	8	f	practices	preparing			Очень полезный для здоровья копорский, или иван чай можно сделать своими руками. Не дорого и вкусно.
Yu101	Иван-чай Малиновский № 12 С ДУШИЦЕЙ	https://www.youtube.com/watch?v=sPCvnniK2DM	Медвежий угол	https://www.youtube.com/channel/UC0SxYFQBn4sZNErDgUP7aIA	551	2017-02-17	20	0	f	knowledge	promotion			Чудесный напиток, навевающий теплые воспоминания о лете... купить иван-чай Малиновский № 12 С ДУШИЦЕЙ можно...
Yu102	Белый Иван-чай	https://www.youtube.com/watch?v=6qNwZfUjQ4w	Летопись Мидгард земли	https://www.youtube.com/channel/UC9-GUx-DA7LSF-zYFJTbuCw	4900	2016-07-15	60	0	m	nature	landscape			Иван чай или кипрей с белыми цветками редкий вид. Как и когда собирать Иван-чай https://youtu.be/1oYdZErB7HI...
Yu103	Кипрей (Иван-чай) - ключевое растение фитотерапии Лекция Елены Лесиовской	https://www.youtube.com/watch?v=tNTWMb2_i5U	Иван-Чай Инфо	https://www.youtube.com/channel/UCQbJeQoB3pNULn2iVILuTwQ	332	2018-12-05	4	2	f	knowledge	promotion	benefits		Тизер. Лекция в PDF Здесь: https://aidigo.ru/lp/ivan2123/#block2684 (в самом низу страницы) Полное видео здесь: ...
Yu104	Иван чай	https://www.youtube.com/watch?v=GR9MkcAxYjY	Народная медицина	https://www.youtube.com/channel/UC5AJor6WgAH_VBOc4SXf6Xg	1900	2017-04-20	68	2	m	medicine	benefits			Чудесное растение, которое используется в народной медицине столетиями это Иван чай. В летописях о...
Yu105	Иван-чай своими руками бери и делай	https://www.youtube.com/watch?v=UGRGSzgHawQ	Александр Калугин	https://www.youtube.com/user/SashaKalugin	663	2019-07-03	12	1	m	practices	preparing			СБОР ФЕРМЕНТАЦИЯ СУШКА.
Yu106	Заготовка иван-чая. Скручивание и ферментирование. Часть 2	https://www.youtube.com/watch?v=jJcsy8xwf_s	ekomesto	https://www.youtube.com/user/ekomesto	358000	2013-06-27	769	68	m	practices	preparing			Источник: www.ekush.ru Подробно описан один из способов ферментации иван-чая. Второй этап - скручивание...
Yu107	Иван-чай! Как мять, ферментировать и сушить иван чай чтобы он наполнял здоровьем целый год! Ivan tea	https://www.youtube.com/watch?v=gCka7SmRYes	Le Ra	https://www.youtube.com/user/paintinggallery	10000	2018-06-19	218	16	m	practices	preparing			"Легко! Теплее в доме и квартире можно сделать за 1.5 часа! Почти даром!" Смотри ...
Yu108	Ферментация иван-чая традиционным способом	https://www.youtube.com/watch?v=DiSswK98GBg	Медвежий угол	https://www.youtube.com/channel/UC0SxYFQBn4sZNErDgUP7aIA	51000	2016-07-07	1500	39	f	practices	preparing			Купить иван-чай, колодный мёд и таёжные травы от Елены Горчаковой можно в таёжном магазинчике По адресу...
Yu109	ИВАН ЧАЙ. СЕКРЕТ БЫСТРОГО СКРУЧИВАНИЯ ЛИСТА	https://www.youtube.com/watch?v=UR7McMkYPtc	Павел Яковлевич	https://www.youtube.com/channel/UCLTdKx-2G4nOdciWvGEVG2g	39000	2016-06-28	374	65	m	practices	preparing
Yu110	Иван-чай листовой, гранулированный - в чем отличие?	https://www.youtube.com/watch?v=psFxCWJfjQs	101 ЧАЙ	https://www.youtube.com/channel/UCzabEmieTFs6siQccMxNJ3w	1100	2017-09-06	7	2	m	practices	preparing			Гранулированный и листовой иван-чай. Слабо и сильно ферментированный иван-чай.
Yu111	Иван Чай!!!	https://www.youtube.com/watch?v=P0ASjARtXZc	Justus Walker	https://www.youtube.com/user/senttosiberia	54000	2017-08-04	2900	32	m	practices	preparing			Как мы крутим чай!!!
Yu112	Время сбора иван чая!!!	https://www.youtube.com/watch?v=DxgAk_T-pgA	РУССКИЙ ДУХ	https://www.youtube.com/channel/UClEo83olggZaxtzR6G0EASw	1600	2017-07-18	29	3	m	practices	collecting			Иван чай!! Время сбора иван чая!!!
Yu113	ИВАН-ЧАЙ простой, надежный рецепт ферментации для новичков, через мясорубку.	https://www.youtube.com/watch?v=DtZOEhXlaRk	Вадим Кирсанов Здравчай	https://www.youtube.com/user/vadimnkgm	3800	2019-04-16	85	8	m	practices	preparing			Рецепт ферментация иван-чая для начинающих. Если вы никогда не делали ферментированный иван-ч...
Yu114	Деревенский способ ферментации иван-чая - мастер-класс	https://www.youtube.com/watch?v=SVXRNpY23XQ	Медвежий угол	https://www.youtube.com/channel/UC0SxYFQBn4sZNErDgUP7aIA	7000	2017-02-17	262	5	f	practices	preparing			Подробно показан традиционный деревенски способ ферментации иван-чая: без полиэтиленовых пакетов,...
Yu115	Иван-чай или лимон. Где больше витамина С ?	https://www.youtube.com/watch?v=p3BTl3f-caw	Андрей А	https://www.youtube.com/channel/UCKnFOnD7XkEpxPql8xQFcfw	712	2017-01-11	12	1	m	medicine	benefits			Сколько витамина С в иван-чае, содержание витамина С в иван-чае, витамины в иван-чае.
Yu116	Иван-чай Малиновский № 9 СИБИРСКАЯ ВИШНЯ	https://www.youtube.com/watch?v=0VDo3Oq3Cog	Медвежий угол	https://www.youtube.com/channel/UC0SxYFQBn4sZNErDgUP7aIA	1500	2016-10-30	57	0	f	knowledge	promotion			Этот фильм снят в рамках благотворительного образовательного проекта ШКОЛА ТРАВОВЕДЕНИЯ И этот проект...
Yu117	Как собирать иван-чай?	https://www.youtube.com/watch?v=QHMyx_YaLnQ	Семья Нехаевых	https://www.youtube.com/user/fidmast	2100	2016-06-27	19	2	f	practices	collecting			В этом видео мы показали как мы собираем иван-чай(кипрей). Иван чай – растение из семейства кипре...
Yu118	🍯 Разговор про Иван-Чай Часть 1 Александр Фёдорович Грачёв Волшебство керамики	https://www.youtube.com/watch?v=8mIOjF3Y-Vw	Илья Калашников	https://www.youtube.com/user/ikalash	330	2019-01-04	19	2	m	knowledge	promotion			Разговор про Иван-Чай Часть 1 Александр Фёдорович Грачёв Волшебство керамики В гостях гончарной...
Yu119	Иван чай заготовка ферментация, сушка, обжарка, приготовление	https://www.youtube.com/watch?v=rrQl5ewUDEk	Максим Калита	https://www.youtube.com/channel/UCLA8Hyv2gMBtSvHiba-bocg	56000	2017-06-14	491	63	m	practices	preparing			Видео о том, как приготовить #Иван чай в домашних условиях. Как #заготавливать, #ферментировать, #сушить и...
Yu120	Иван - чай. Часть - 1: О том что это, польза чая, Сбор.	https://www.youtube.com/watch?v=81rvfeIW0ms	TM STUDIO	https://www.youtube.com/user/TMSTUDI0	17000	2018-07-29	1200	60	m	practices	collecting			TM STUDIO LIVE: https://www.youtube.com/channel/UCwazrrzuH9eRX77qF1QWt-g Сообщество Вконтакте: ...
Yu121	СВАРУХА-SVARUXA. Делаем классический крупно-листовой Иван-Чай.	https://www.youtube.com/watch?v=-bvt966hFdY	Владимир Ермолаев	https://www.youtube.com/channel/UCXJNkUfOqKmp71iDs3hDUlQ	20000	2017-07-16	319	35	m	practices	preparing			Проект СВАРУХА-SVARUXA Как мы делали крупно-листовой Иван-Чай.
Yu122	ИВАН-ЧАЙ || Полезные свойства и применение	https://www.youtube.com/watch?v=fYBJP9ZAP2E	ABISORGANIC	https://www.youtube.com/channel/UCLDJSpkczB5YVclHlJBuwKw	10000	2015-07-28	52	4	f	knowledge	promotion			До революции из листьев кипрея получали чай. занимались этим промыслом в с. Копорье (бывший Петербурско...
Yu123	Как заваривать настоящий иван-чай	https://www.youtube.com/watch?v=qOBNGwjuuWM	Елена Абрамова	https://www.youtube.com/channel/UCyqE2sLdQmq2ewQW0joio6A	11000	2016-12-28	81	16	f	practices	consuming			Клуб здоровья и долголетия "Здравица": https://vk.com/klub_zdorov Клуб молодых долгожителей: ...
Yu124	КогдаКак ПРАВИЛЬНО собирать ИВАН ЧАЙ. Советы бывалых.))))	https://www.youtube.com/watch?v=UT8xcCoyKr8	ELENA ELKINA Мир вашему дому	https://www.youtube.com/channel/UCTT8fobFWB-JaY2bRUvGz5g	6500	2018-06-30	210	9	f	practices	collecting			Способы Приготовление ИВАН ЧАЯ https://www.youtube.com/watch?v=8cMEOZ5acmM Напиток из листьев кипрея называют ...
Yu125	Иван-чай//ручной роллер для скручивание листа	https://www.youtube.com/watch?v=ecMcr2mzwTw	Питомник Медуницы	https://www.youtube.com/user/medesthet	6500	2017-07-18	53	15	f	practices	preparing			В этом году заготавливаю много иван-чая с разными добавками, поэтому ни измельчение в мясорубке,...
Yu126	ферментируем иван чай	https://www.youtube.com/watch?v=Ed_wnk8NrUQ	Сергей Парамонов	https://www.youtube.com/channel/UC3lEySU9WrKAW9fTCRtsQhw	7300	2017-07-15	9	3	m	practices	preparing			Заготовка и ферментация иван-чая. Копорский чай. Мой вариант рецепта.
Yu127	Очень простой способ заготовки ферментированного Иван-чая	https://www.youtube.com/watch?v=MebTu3xr3fA	Канал Юлии Богатовой	https://www.youtube.com/channel/UCcQ6b_L2kX4O7Y8-2oJ2lcQ	100000	2015-07-21	410	210	f	practices	collecting			Моё первое видео про лёгкий способ заготовить Иван-чай. Обрезать видео не стала, для создания естест...
Yu128	Иван чай от простатита Герман Стерлигов	https://www.youtube.com/watch?v=6TLwtEzOofQ	Amurti Ansaraides	https://www.youtube.com/channel/UCvllpCvdR9qUN5Gegt5Ozkg	733	2015-12-24	7	0	m	medicine	men's health
Yu129	Сбор и изготовление элитного иван-чая	https://www.youtube.com/watch?v=8row4Onlfdk	Сергей Апполонов	https://www.youtube.com/user/VeliborTravoved	102000	2015-06-11	747	64	m	practices	preparing	collecting		Элитный - это сорт в моей сортовой шкале. Элитный - это не чай для элиты, энциклопедический словарь даёт...
Yu130	Иван-чай (кипрей) Полезные и лечебные свойства заготовка.	https://www.youtube.com/watch?v=SeMbYsTuBJY	SAOS + обо всём на свете	https://www.youtube.com/user/saos505	10000	2015-07-13	35	3	m	medicine	benefits			Иван чай – растение из семейства кипрейные. Его также называют копорский чай (русский чай). Название...
Yu131	Как ферментировать иван чай.	https://www.youtube.com/watch?v=79FvPjL7ah4	Семья Нехаевых	https://www.youtube.com/user/fidmast	124000	2016-06-29	1600	96	f	practices	preparing			В этом видеоролике мы показываем и рассказываем как мы ферментируем иван-чай(кипрей). У нас получилс...
Yu132	Заготовка иван-чая. Сбор. Часть 1	https://www.youtube.com/watch?v=E5DSREkQJl0	ekomesto	https://www.youtube.com/user/ekomesto	359000	2013-06-24	516	17	m	practices	collecting			Источник: www.ekush.ru Сбор и заготовка иван-чая. Часть1.
Yu133	Как сделать ВКУСНЫЙ ферментированный ИВАН ЧАЙ (заготовка и ферментация иван-чая).	https://www.youtube.com/watch?v=72g1CWykDvQ	КАК СДЕЛАТЬ просто / Своими руками	https://www.youtube.com/channel/UC6X5WhahCTlgTVKO4-0NAHg	726	2018-07-19	22	4	m	practices	collecting	preparing		каксделатьпросто Как сделать вкусный ферментированный иван-чай (копорский чай)? Как собирать кипре...
Yu134	А вы ели иван-чай? В конце ролика конкурс (0+)	https://www.youtube.com/watch?v=RH-MVKRs0Rg	Айдиго	https://www.youtube.com/channel/UC9rdgNinSuxT6jHRJ8zjKQg	499	2019-05-28	24	0	f	practices	consuming			иванчай #кипрей #полезно А Вы знали что, побеги Иван-чая весной употребляют в пищу, это вкусная...
Yu135	ИВАН ЧАЙ БЕЗ ЗАМОРОЧЕК. КИПРЕЙ. Сбор и дегустация [ 4K] 🌺🌺🌺	https://www.youtube.com/watch?v=fDrjV0aYAuM	Тайга моя заветная	https://www.youtube.com/user/buhuchet	11000	2019-08-15	888	19	m	practices	collecting	preparing	consuming	Собрать не поврежденные листья, перебрать. Подвялить 10-12 часов в темном месте. Немного размять. Завернуть...
Yu136	Иван чай: мой первый опыт сбора и заготовки	https://www.youtube.com/watch?v=KDAdP2wCoNk	Бая Чернышева	https://www.youtube.com/channel/UCjgBqe3n0lBpi8oI7cJ-tvw	3600	2017-07-26	193	2	f	practices	collecting	preparing		Рассказываю о своем первом опыте сбора и заготовке иван-чая. Подписывайтесь на мой позитивный канал...
Yu137	Иван - чай ферментация в квартире часть 2 хитрости	https://www.youtube.com/watch?v=GmwaU7p1MMg	Михаил Мах геронта	https://www.youtube.com/user/Mixmaxov	25000	2018-07-13	597	30	m	practices	preparing
Yu138	Иван чай - сезон открыт! 😉 \\ В деревню!	https://www.youtube.com/watch?v=livAu2qLfuQ	В деревню!	https://www.youtube.com/user/DIMOHSH	17000	2019-05-28	1300	24	m	practices	collecting			Открыли сезон 2019 по сбору кипрея. Пока идет сбор и подготовка сырья. Иван чай в этом году будет! 😉 Дорогие...
Yu139	Иван-чай/история/свойства/сбор/ферментация / Blooming Sally	https://www.youtube.com/watch?v=40Fnj9OrHrc	Владимир Чайкин	https://www.youtube.com/user/chaikinvladimir	10000	2016-07-18	518	11	m	knowledge	promotion	preparing		Иван-чай/история/свойства/сбор/ферментация / Blooming Sally. В этом видео мы расскажем об Иван-чае или кипре...
Yu140	КАК ФЕРМЕНТИРОВАТЬ ИВАН-ЧАЙ (КИПРЕЙ) БЫСТРО И КАЧЕСТВЕННО	https://www.youtube.com/watch?v=QYUdSdPFAGQ	Земляничное ассорти	https://www.youtube.com/channel/UCwgrGfjH5XmT8iSNW6gBDOg	149000	2018-07-23	7200	222	m	practices	preparing			В этом ролике я рассказываю , как быстро и качественно ферментировать иван-чай (кипрей) , как своими...
Yu141	Процесс изготовления чая из растения Иван Чай. Весь процесс от А до Я	https://www.youtube.com/watch?v=IfY0wF02ziE	Иван Сидоренко	https://www.youtube.com/channel/UC6mHWCCsqsF75cDhvoDj45Q	85000	2014-03-17	832	29	m	practices	consuming			Как правильно сделать настоящий русский чай из в домашних условиях. В видео показан весь процесс: Загот...
Yu142	Иван-чай - как заваривать правильно. Сколько раз заваривать. 2 разных способа, заварки + 1 лайфхак.	https://www.youtube.com/watch?v=80Fc7R9c9fY	Вадим Кирсанов Здравчай	https://www.youtube.com/user/vadimnkgm	23000	2018-01-15	332	18	m	practices	consuming			Иван-чай, кипрей узколистный, копорский чай как заваривать правильно. Я рассказываю о своем опыте...
Yu143	Заготовка цветов иван-чая	https://www.youtube.com/watch?v=P9cn2HB3T9k	Травники Сибири	https://www.youtube.com/channel/UC3sOc4fOXQZVi5Ap1jlxx9w	2700	2017-06-30	11	4	f	practices	collecting			Цветы иван-чая - отличное дополнение к травяному чаю!
Yu144	07 Иван чай (Кипрей) сбор, ферментация, сушка	https://www.youtube.com/watch?v=i8VNZBXBTJ0	Aleksandr Nesterov	https://www.youtube.com/user/MrNa02	4100	2017-03-13	32	0	m	practices	collecting	preparing		В этом видео мы покажем когда мы собираем Иван чай (Кипрей), как собираем, как подвяливаем, нарезаем,...
Yu145	Иван-чай - как сушить. Ликбез для начинающих чаеделов.	https://www.youtube.com/watch?v=55mMAyJhsUM	Вадим Кирсанов Здравчай	https://www.youtube.com/user/vadimnkgm	7300	2017-11-29	71	6	m	practices	preparing			Как сушить иван-чай, об этом коротко рассказано в этом видео. Если вы только начинаете сами заготавл...
Yu146	Иван-чай. От сбора и ферментации до дегустации.	https://www.youtube.com/watch?v=_TimriK9sIc	Ассистент по Растительному Миру	https://www.youtube.com/channel/UC1FYJbdBevhsssxvGVJ97SA	1100	2017-12-06	18	8	m	practices	collecting	preparing		Делаем чай - иван-чай.
Yu147	Иван-чай. Вакуумная ферментация 🌿🌺 и ГАМК (GABA). Russian tea.	https://www.youtube.com/watch?v=F4s3WPDoe44	Александр Вяземский	https://www.youtube.com/user/17711771100	32000	2017-06-01	575	25	m	practices	preparing			Вакуумная ферментация кипрея с биохимической реакцией перехода глутаминовой кислоты (C5H9NO4) в гамма-аминома...
Yu148	Где растет мой иван-чай	https://www.youtube.com/watch?v=8P7ldiEDsLA	Бая Чернышева	https://www.youtube.com/channel/UCjgBqe3n0lBpi8oI7cJ-tvw	1400	2018-07-11	22	1	f	practices	growing			Показываю места, где я собираю мой иван-чай, который после ферментации и сушки превращается в настоя...
Yu149	ИВАН ЧАЙ / Приспособы для скручивания листа	https://www.youtube.com/watch?v=DEKbDUcIOAY	*ОДИН ДЕНЬ ИЗ ЖИЗНИ ПЧЕЛОВОДА*	https://www.youtube.com/channel/UCT36W8kmcVKSv-EVdEZfXWw	120000	2016-07-17	2600	91	m	practices	preparing
Yu150	Осенний Иван-чай в тайге (Сбор и приготовление)	https://www.youtube.com/watch?v=hBE9m_25aOQ	"Степаныч" Охота Рыбалка	https://www.youtube.com/channel/UCIVA86PnRX23zm-rPSNMDNw	3600	2017-10-09	159	0	m	practices	collecting	preparing	consuming	Осенью, на вырубах растет молодой Иван-чай. Если его собрать то можно приготовить напиток для долгих...
Yu151	Иван чай. Заготовка. Ферментация. Полный процесс от сбора до сушки.	https://www.youtube.com/watch?v=hi5Lv05bocE	Деревенский край	https://www.youtube.com/channel/UCmB9NHeqyR-7xE-toG8tCjg	3700	2019-06-11	74	5	f	practices	collecting	preparing		иванчай #деревенскийкрай #ферментация Заготавливаем и продаем ферментированный иван-чай. Заказ...
Yu152	Как заготовить иван-чай:сбор и заготовка	https://www.youtube.com/watch?v=x0D45aDauF8	Люба Пахоленко	https://www.youtube.com/user/kolbasyk	10000	2014-12-09	46	4	m	practices	collecting	preparing		Фильм Георгия Колганова о том, как правильно заготавливать иван-чай. Подробнее: http://wolgodacha.ru.
Yu153	ОТКРЫТИЕ ОСЕННЕЙ ОХОТЫ 2018 / РЯБЧИКИ ЗАГОНЯЛИ! / Завариваем иван-чай / МаслаковTV	https://www.youtube.com/watch?v=vUVUuRd9vQk	Наедине с тайгой. Охота и Рыбалка	https://www.youtube.com/channel/UC5bhU-LtufD3tl2C9OyAzkw	23000	2018-08-22	349	20	m	practices	consuming			Дождался я очередного сезона осенней охоты! И конечно не смог усидеть дома и отправился в тайгу, не смотря...
Yu154	Приготовление Иван-чая в домашних условиях	https://www.youtube.com/watch?v=IEJHGnyE5tg	Дача с Любовью	https://www.youtube.com/channel/UCc_cOJkyykLG6CflvhCxg6g	28000	2016-07-06	279	22	m	practices	preparing			В очередном выпуске программы « Дача с любовью» сделаем перерыв в огородных делах и займемся заготовкой...
Yu155	Иван-Чай приготовление #16	https://www.youtube.com/watch?v=ueWNJrtSMwg	Челябинский Кролик	https://www.youtube.com/channel/UCtxo6ekQmTDXgFZBxvvMyuw	1100	2016-07-21	43	2	m	practices	preparing			В этом видео я расскажу как приготовить ароматный и вкусный Чай!(Иван-Чай). Приятного просмотра!...
Yu156	Иван чай (копорский чай) ИНТЕРЕСНЫЕ факты польза и вред	https://www.youtube.com/watch?v=7LRotEnabLw	Найди свой рецепт	https://www.youtube.com/channel/UCBDQdXWrPPJWfBkaabfZ3cw	4100	2017-07-17	80	15	m	knowledge	promotion	benefits		Иван чай (копорский чай) - семейство кипрейные интересные факты про иван чай польза и вред. Заготовка иван...
Yu157	Копорский Чай (Иван-Чай) - исконный русский напиток	https://www.youtube.com/watch?v=7ls83JbwtKk	Monokesha	https://www.youtube.com/user/Monokesha	6700	2015-07-26	185	6	m	identity	russian	promotion		1 часть: Заготовка листа и ферментация Копорского чая (Иван-Чай)(теория) 2 часть (практика): ЗДЕСЬ: ...
Yu158	ИВАН-ЧАЙ.ВСЯ ПОЛЬЗА И РЕЦЕПТЫ.	https://www.youtube.com/watch?v=Wg_dqlHkc3U	MiSTRESS JIKATANA_зеленая аптека,рецепты,рукоделие	https://www.youtube.com/channel/UCcg4XRj_lFKKZ88-Z5spwZQ	72	2019-06-24	6	0	f	medicine	benefits	preparing		Состав иван-чая В кипрее узколистном собралось почти 70 микроэлементов, среди них максимальное количество...
Yu159	Собираю семена супер медоноса:Иван чай, Кипрей.Техника сбора и хранения семян.Практические советы.	https://www.youtube.com/watch?v=1K0-uLRwsM4	Белорусское Пчеловодство Bee&Ivtodi	https://www.youtube.com/user/ivtodi	10000	2017-08-31	219	2	m	practices	growing	for bees		Собираю семена супер медоноса. Иван-чай(кипрей). Техника сбора и хранения семян. Практические советы, рекоме...
Yu160	Иван чай. Приготовление// Жизнь в деревне	https://www.youtube.com/watch?v=1A5xY_pU0jA	Семья Фетистовых	https://www.youtube.com/channel/UCRz5q3pz2Ej-P42cTDMA1OA	10000	2017-09-04	413	6	f	practices	preparing			Группа в Одноклассниках https://ok.ru/semyafetistov Группа ВК https://vk.com/semyafetistov Почта fetistova.marya@yandex.ru ...
Yu161	ИВАН - ЧАЙ своими руками от А до Я черный байховый чай	https://www.youtube.com/watch?v=XVAqOTOJFh4	Едокoff	https://www.youtube.com/user/kuharkatv	8900	2017-07-31	243	10	m	practices	preparing			Пошаговый рецепт приготовления своими руками Иван-чая в домашних условиях. Как заготавливать траву, фермен...
Yu162	Как заваривать Иван-Чай или Копорский чай	https://www.youtube.com/watch?v=ar2RuCp6DAE	Ivanovich Channel	https://www.youtube.com/channel/UCXB-9GUwCp4Z3iV0oKDbceg	3000	2017-01-31	11	7	m	practices	consuming			На этом видео рассказывается о том, как заваривать Иван-чай или Копорский чай.
Yu163	Иван чай. Полезные свойства и противопоказания.	https://www.youtube.com/watch?v=TyMoWphOc_I	Interesst Videos	https://www.youtube.com/channel/UC7f8yQElF90s8fJQQTeEmlg	19000	2016-04-22	108	19	n	medicine	benefits	harms		Иван чай. Полезные свойства и противопоказания.
Yu164	Иван - чай ферментация в квартире часть 1	https://www.youtube.com/watch?v=BrfTtW9YU2w	Михаил Мах геронта	https://www.youtube.com/user/Mixmaxov	4100	2018-07-12	134	9	m	practices	preparing
Yu165	Каким должен быть настоящий Иван-чай	https://www.youtube.com/watch?v=1JqU4nIOqG0	Главный фермерский портал ФЕРМЕР.RU	https://www.youtube.com/user/FermerAE	32000	2014-07-13	161	22	m	knowledge	promotion			Какой он настоящий Иван-чай? Как его заваривать и хранить? ТМ Altiplano. Обсуждение, много фото и другое...
Yu166	Как правильно сушить иван-чай.Ферментация.	https://www.youtube.com/watch?v=iqaANA4hl7A	Людмила Чеботарь	https://www.youtube.com/channel/UCJAsEyzfD_eMYCrbwCY9F4w	67000	2016-07-04	455	98	f	practices	preparing			Регион - Кострома.
Yu167	Иван-чай - лекарство от всех болезней или обман?	https://www.youtube.com/watch?v=BviTaCXmcuw	Малозёмов проверит	https://www.youtube.com/channel/UCBaSfVghs12kGNQTK8KKwRw	7900	2018-06-11	301	12	m	medicine	panacea			Сегодня расскажу про Иван-чай. Его производители и продавцы твердят: он гораздо полезнее обычного...
Yu168	Как правильно приготовить Иван-чай.	https://www.youtube.com/watch?v=xtBihbsUd5M	Игорь Беловинцев	https://www.youtube.com/channel/UCuPGsV5auAogaq6UyJeN3Bw	2900	2017-07-13	127	4	m	practices	preparing			Как правильно приготовить Иван-чай.сушка цветов и листьев в микроволновке. Ребята , Друзья мои! У...
Yu169	Копорский чай своими руками. Сбор и ферментация иван чая.	https://www.youtube.com/watch?v=X_fCL_drkjU	gribnof	https://www.youtube.com/channel/UCtId2Vd4aHs5Zh369wPBeUA	4900	2019-06-27	385	5	m	practices	collecting	preparing		В этом видео я расскажу как ферментировать иван чай, как заготавливать и сушить иван чай. Данный рецепт...
Yu170	Копорский 🌿🌺☕️ чай (Иван-чай) без мясорубки или роллера. (Russian tea).	https://www.youtube.com/watch?v=tAF8k2JaRcs	Александр Вяземский	https://www.youtube.com/user/17711771100	325000	2016-07-12	3200	205	m	practices	preparing			Копорский чай (Иван-чай) черный, листовой (июль). Временные параметры ферментации, разрушения структ...
Yu171	Как делать гранулированный иван-чай, видео от Георгия Колганова	https://www.youtube.com/watch?v=9nw8MiyYhMY	Dmitriy Zapalsky	https://www.youtube.com/user/dzapalsky	109000	2014-01-19	518	43	m	practices	preparing			Как делать гранулированный иван-чай, видео от Георгия Колганова купить иван-чай вы всегда...
Yu172	//Иван-Чай//Заготовка//сбор//Ферментация//Сушка//	https://www.youtube.com/watch?v=0ReXapIEqpg	МОСКОВСКИЕ КОЛХОЗНИКИ	https://www.youtube.com/channel/UCHARNzh_hSzikSB1aC8O9xA	346	2019-07-10	70	0	f	practices	collecting	preparing		Уважаемые Друзья и Гости! Мы рады вас видеть у себя на канале! Видео о том как мы заготавливаем в нашей местн...
Yu173	Три вида кипрея 🌺 (Иван-чай), Владимирская область. (Russian tea).	https://www.youtube.com/watch?v=YLouOf6sjSU	Александр Вяземский	https://www.youtube.com/user/17711771100	3300	2017-08-17	89	0	m	practices	collecting			Наиболее часто встречающиеся три вида кипрея во Владимирской области. Всего же их в 33 регионе - восемь. ...
Yu174	Как ферментировать иван - чай. Несколько способов.	https://www.youtube.com/watch?v=GMuwcMUvVAY	Ирина Мазур	https://www.youtube.com/channel/UCU0rqAbFpXPlg8-ZaoTEeng	2600	2019-07-14	180	1	f	practices	preparing			Здесь я покажу вам свои способы ферментации, которыми пользуюсь уже несколько лет для создания своего чая....
Yu175	Иван-чай польза, как заваривать, как заготавливать	https://www.youtube.com/watch?v=bPO7-J3xgmQ	Лекарственные растения	https://www.youtube.com/user/edvago63	16000	2016-11-13	38	2	f	practices	collecting	preparing		ПОЛЕЗНЫЕ И ЛЕЧЕБНЫЕ СВОЙСТВА ИВАН-ЧАЯ. ИСТОРИЯ ИВАН-ЧАЯ (копорского чая). Листья иван-ча...
Yu176	Иван чай депрессия	https://www.youtube.com/watch?v=_7_fTmnySV8	Михаил Мах геронта	https://www.youtube.com/user/Mixmaxov	1000	2019-07-05	65	2	m	medicine	depression			Друзья! Я не занимаюсь "промышленными" продажами своих сборов, и предоставляю их только друзьям и тем, кому...
Yu177	Пиготовление Иван-Чая в домашних условиях. Пошаговый рецепт.	https://www.youtube.com/watch?v=a4hLxSMCpG0	ОХОТА И РЫБАЛКА В ТАЙГЕ. Коми.	https://www.youtube.com/channel/UCnEv7KTEI9IUGMNybDZQaCg	82000	2016-07-13	633	113	m	practices	preparing			Нектарный запах и изумительный вкус — так характеризуют хорошо известный всем и любимый многими иван-
Yu178	Иван-чай	https://www.youtube.com/watch?v=ZhO4Ua68ZdU	ТСВ	https://www.youtube.com/user/tsvtiraspol	690	2013-12-23	2	0	f	knowledge	promotion			Одним из уникальных растений, известных человеку на протяжении веков, является кипрей узколистный. Услышав...
Yu179	Как правильно собрать семена 🌿🌺 Иван-чая. (Russian tea).	https://www.youtube.com/watch?v=s45eZf-Zk2I	Александр Вяземский	https://www.youtube.com/user/17711771100	9900	2016-07-28	146	3	m	practices	collecting			Простой способ заготовки семян кипрея (копорский чай). 茶.
Yu180	Иван-чай: Польза или вред для женщин. В чём же польза Кипрея?	https://www.youtube.com/watch?v=1Us1yrGoDqA	Добрые советы	https://www.youtube.com/channel/UCVabytSq-Mewk0vxAHNznGg	11000	2019-07-20	360	11	f	medicine	woman deseases			Не забудь подписаться: https://www.youtube.com/channel/UCVabytSq-Mewk0vxAHNznGg?sub_confirmation=1 и ОБЯЗАТЕЛЬНО нажми на ...
Yu181	Лучший рецепт приготовления иван-чая	https://www.youtube.com/watch?v=rTVyxGFKnqY	Владимир Репин	https://www.youtube.com/user/VladimirRepinBPM	276000	2014-08-12	2300	173	m	practices	consuming			Рецепт изготовления копорского чая из кипрея (иван-чай) от Елены Шестаковой, Архангельская область,...
Yu182	# ИВАН ЧАЙ , МАЛИНА, СМОРОДИНА, ВИШНЯ, #ФЕРМЕНТАЦИЯ ДВОЙНАЯ	https://www.youtube.com/watch?v=tjOq12kLdfQ	Я и мой хвост	https://www.youtube.com/channel/UCvv8GN74gaddbCYauOrp8nw	35000	2016-07-08	517	34	m	practices	preparing			Поддержка канала от 1 рубля: http://www.donationalerts.ru/r/medwed72
Yu183	Иван Чай - Кипрей // Заготовка и ферментация	https://www.youtube.com/watch?v=QFpgoaWRReA	Деревенский Горожанин	https://www.youtube.com/user/MsMaik40	39000	2016-06-29	531	23	m	practices	preparing	collecting		Кипрей или Иван Чай. Ферментация и заготовка Иван Чая-Кипрея. Рассказываю как заготавливаю я. Переез...
Yu184	Как собирать Иван Чай.🍂☕ Правильный сбор Чая. Заготовка.	https://www.youtube.com/watch?v=53iY0x3oAWo	Тарас Александрович	https://www.youtube.com/channel/UC6bjsSi3l9e7pSMZc24ffTw	92	2019-07-03	6	0	m	practices	collecting			Ссылка на канал YouTube. Подписывайтесь. https://www.youtube.com/channel/UC6bjsSi3l9e7pSMZc24ffTw Ссылка на страницу Вконтакте ...
Yu185	Иван-чай ,Весь процесс заготовки от А до Я в домашних условиях	https://www.youtube.com/watch?v=j9cQ6LBMsoY	Nizu Ni	https://www.youtube.com/channel/UC_itYbrr0DitMgK9Fd0Toxw	18000	2016-07-13	127	12	f	practices	collecting	preparing		Иван-чай -весь процесс заготовки в домашних условиях. Как собирать и сушить иван-чай .Этапы...
Yu186	Иван-чай. Эффектный пример распространения семян. Экоэкскурсии в Петербурге.	https://www.youtube.com/watch?v=2gFxRk9jaz0	Экологические экскурсии в Петербурге.	https://www.youtube.com/channel/UCbZ6saHSTKkrm57pWBPwN9w	826	2017-08-18	0	0	m	practices	growing			Иван-чай. Многолетнее травянистое растение высотой 50—150 (до 200) см. Корневище толстое, ползучее; на...
Yu187	Заготовка и производство иван-чая как бизнес идея	https://www.youtube.com/watch?v=mvCaDUbLC7w	Крестьянин	https://www.youtube.com/channel/UCLz8bfYBiR_uabpQfSkbovw	10000	2018-02-02	144	20	m	economy	business			Иван-чай начинается со сбора листьев... А далее всю его переработку возьмет на себя оборудование...
Yu188	Иван-чай свойства - травница Сурина Лидия Нестеровна о кипрее	https://www.youtube.com/watch?v=nJnWgioIPtg	ArbaTVideO	https://www.youtube.com/user/ArbaTVideO	31000	2015-01-11	254	4	f	knowledge	promotion	benefits		Эксперт: Сурина Лидия Нестеровна - 1931 года рождения. Кандидат биологических наук Консультант по применени...
Yu189	Иван чай - завариваем, как в старину	https://www.youtube.com/watch?v=fE8JYdRM4c0	ЛПХ TV	https://www.youtube.com/channel/UClq81PPk3Uom5tYjYFO15EQ	17000	2017-03-31	231	32	m	practices	consuming			В видео рассмотрен способ заваривания Иван чая, в результате которого получившийся напиток не отличает...
Yu190	Профессиональное оборудование для производства Иван-чая	https://www.youtube.com/watch?v=PLOLbhU91Ks	Главный фермерский портал ФЕРМЕР.RU	https://www.youtube.com/user/FermerAE	44000	2014-07-13	232	16	m	practices	preparing			Александр Вовний рассказывает о профессиональном оборудовании для производства Иван-чая. ТМ Altiplano....
Yu191	Как и когда собирать Иван-Чай	https://www.youtube.com/watch?v=wHe-iAJFavI	aleksudis !	https://www.youtube.com/channel/UCnQ-MR4XX4J6IpO9eVuJDhg	3400	2016-07-31	2700	400	m	practices	collecting
Yu192	Зеленый ИВАН-ЧАЙ	https://www.youtube.com/watch?v=9SfoAzmLCgA	Медвежий угол	https://www.youtube.com/channel/UC0SxYFQBn4sZNErDgUP7aIA	4200	2016-06-29	82	0	f	knowledge	promotion			Этот фильм снят в рамках благотворительного образовательного проекта ШКОЛА ТРАВОВЕДЕНИЯ И этот проект...
Yu193	Иван-чай ферментация, сушка, скрутка, аэрация, упаковка. Полезные свойства травы иван-чай	https://www.youtube.com/watch?v=_Rzg8h4ZlhY	ArbaTVideO	https://www.youtube.com/user/ArbaTVideO	41000	2014-07-29	136	16	m	practices	preparing	consuming	benefits	Производство иван-чая "Ингальская долина" в экополисе Фестивальный. Профессиональное оборудование...
Yu194	Иван чай в Германии (первая часть)	https://www.youtube.com/watch?v=vJBco0cPN4w	Wladimir Sacharow	https://www.youtube.com/channel/UCVz05vGtq4JLMxHkH2cV0Vw	2100	2017-07-07	40	3	m	practices	preparing			Иван чай в Германии.Как собирать Иван чай,когда Композиция "Easy Lemon 30 Second" принадлежит исполнителю...
Yu195	Иван чай. Цветки. Удивительные свойства.	https://www.youtube.com/watch?v=zEakN4iTzAw	Прожектор знаний	https://www.youtube.com/channel/UCUF1ByDjgPUF2Z9j3nUNG1Q	9	2019-11-12	9	0	f	knowledge	promotion			Здравствуйте, друзья! Сегодня мы продолжаем рассказ о полезных свойствах Иван-чая. К сожалению, в наши...
Yu196	Иван чай(Кипрей) и лекарство от рака "ХАНЕРОЛ"сырьем послужили соцветия Иван Чая.Часть 5	https://www.youtube.com/watch?v=rdrvm79W70g	Александр Серков	https://www.youtube.com/channel/UC8jJFZyonT6l-0WuXxbWbPA	203	2019-05-29	10	0	m	medicine				СергейКоваль про #ИванЧай --Из цветов кипрея фармацевтическая промышленность выпускает препарат "Ханер...
Yu197	✅ ДВА СПОСОБА ЗАГОТОВКИ И ФЕРМЕНТАЦИИ ИВАН-ЧАЯ🍀🌿😍Горы Заилийский Алатау. АЛМАТЫ	https://www.youtube.com/watch?v=obRpKBeKOi4	Татьяна Иванова	https://www.youtube.com/channel/UC0G3R2eJz4AFbnPeDwQNbNg	127000	2015-07-07	2000	61	f	practices	preparing	collecting		Первый способ - вручную, второй - измельчаю на мясорубке. ➤ ПОДДЕРЖАТЬ ПРОЕКТ: https://goo.gl/1BwRrC ✓Мой ...
Yu198	Этот чудесный Иван-чай Сибирский!	https://www.youtube.com/watch?v=6Lqo9dCGl7s	Gruzdev Channel	https://www.youtube.com/user/GoltisChannel	1500	2015-05-05	16	4	m	economy	business			ВНИМАНИЕ!!!! Твой самый главный урок физкультуры - получи в подарок от Сергея Груздева - https://gruzdev.org.
Yu199	КАК ФЕРМЕНТИРОВАТЬ И СУШИТЬ ИВАН-ЧАЙ. Копорский чай. Чай из кипрея.	https://www.youtube.com/watch?v=CFwX0Q-N9dA	Роман Буров	https://www.youtube.com/channel/UCM_TNwx2wm8p2MHvhMW1eDw	2900	2019-06-29	297	3	m	practices	preparing			Привет друзья! В этом видео я показал как можно ферментировать и сушить иван чай или кипрей. Как собирать...
Yu200	Где найти молодой 🌺 Иван-чай в августе-сентябре. (Russian tea).	https://www.youtube.com/watch?v=mebTdKnrlvs	Александр Вяземский	https://www.youtube.com/user/17711771100	3900	2017-08-14	193	0	m	practices	collecting			Видео для тех, кто не смог или не успел заготовить копорский чай в июне-июле. Video for those who could not or did not have ...
Yu201	Готовим иван-чай	https://www.youtube.com/watch?v=kyuLd32tCaw	О самом главном	https://www.youtube.com/channel/UCexLb_KVDZ_seMFrl6geJsA	1300	2015-07-19	4	0	m	practices	preparing			Иван-чай или копорский чай не содержит кофеина, а значит не возбуждает нервную систему и полезен...
Yu202	Будьте внимательны при сборе иван-чая!!!	https://www.youtube.com/watch?v=ZAmOlemFnHA	Людмила Чеботарь	https://www.youtube.com/channel/UCJAsEyzfD_eMYCrbwCY9F4w	40000	2017-07-24	729	26	f	practices	collecting			Регион - Кострома.
Yu203	Как вырастить иван чай на дачном участке	https://www.youtube.com/watch?v=x8aCmft4bQs	ДАЧА НА ОСТРОВЕ	https://www.youtube.com/channel/UCzHa9GLw2r9vaSVsKfbl1zg	680	2019-06-20	16	0	m	practices	growing			Мой инстаграмм https://www.instagram.com/alexkoreya/ Осенью 2018 г. на своей даче посадили Иван чай. Какой результат ...
Yu204	Сбор Иван чая, когда и зачем кипрей узколистый, заготвка иван чая самостоятельно. Простой метод	https://www.youtube.com/watch?v=EBW2ATcaqSY	Adventures Brothers	https://www.youtube.com/channel/UCzjZWsd1D8UjtBhcbGGXvCg	36000	2015-07-30	671	21	m	practices	collecting			Иван чай, необычайно интересное растение. Он необычайно полезен. Посмотрите ролик и бегом в лес, пока не...
Yu205	Иван -Чай чай Кипрей заготовка и изготовление	https://www.youtube.com/watch?v=-REqADImhzM	Maik Riks	https://www.youtube.com/channel/UCDyeyYNIGm_WlxyhMc0qShQ	14000	2016-07-02	91	12	m	practices	consumption			Иван чай 2016 изготовление в домашних условиях, сбор был произведен в начале июля, вяление происходило...
Yu206	🌺 Иван-чай. Рецепт "алмазной" икры из кипрея без химии. 🐟 Caviar "Almas".	https://www.youtube.com/watch?v=AyTQSV2clbc	Александр Вяземский	https://www.youtube.com/user/17711771100	4200	2019-04-01	211	2	m	practices	consumption			Состав икры: копорский чай августовский в настое 500 мл, соль морская 2 - 3 чайных ложки (по вкусу), сахарный...
Yu207	Как приготовить иван-чай. О самом главном. Программа о здоровье на Россия 1	https://www.youtube.com/watch?v=69qiAu5AgWc	Россия 1	https://www.youtube.com/channel/UC2D0dmLHKbIe9aACnlcTLPg	1400	2017-07-18	8	1	m	practices	preparing			Программа о здоровье на Россия 1 «О самом главном» с доктором Мясниковым и доктором Агапкиным. ▷Подпишись...
Yu208	Что пить вместо чая и кофе? Иван-чай, цикорий, травы	https://www.youtube.com/watch?v=Ev7jXvwVnCU	Свобода 21-го века	https://www.youtube.com/user/svoboda21veka	174	2019-02-11	4	1	m	practices	consumption			Здравия, друзья! Как я уже говорил раньше, перед Новым Годом я снова начал пить энергетики, а потом перешел...
Yu209	"Руссиано" - кипрейное топлёное 🍼 молоко. 🌺 Иван-чай. (Russian tea).	https://www.youtube.com/watch?v=qt13Ll0hK_U	Александр Вяземский	https://www.youtube.com/user/17711771100	1800	2016-11-27	67	2	m	practices	consumption			Если заварить копорский чай в горячем молоке и настоять в термосе 8 часов, то получится кипрейное топлёное...
Yu210	ИВАН-ЧАЙ в августе-сентябре, можно ли собирать?	https://www.youtube.com/watch?v=AAEqNedh9D4	Вадим Кирсанов Здравчай	https://www.youtube.com/user/vadimnkgm	1000	2018-08-11	30	3	m	practices	collecting			иванчай Иван-чай загототовка в августе сентябре.
Yu211	Иван-чай, клевер. Сушка, Заготовка. полезные свойства	https://www.youtube.com/watch?v=VTXS6eC5Rxw	START WITH YOURSELF	https://www.youtube.com/channel/UCNq-841abxN8tiBe0DNvalg	1000	2016-06-27	14	0	f	practices	preparing	benefits		Под ногами у нас часто полезное и простое. Все для здоровья и труда предоставил нам Творец. Интересный факт....
Yu212	ИВАН ЧАЙ КИПРЕЙ: ФЕРМЕНТАЦИЯ И КАК СУШИТЬ ЧАЙ// ФЕРМЕНТИРОВАННЫЙ И НЕ ФЕРМЕНТИРОВАННЫЙ ИВАН ЧАЙ	https://www.youtube.com/watch?v=tK5DMXwydzA	TIP TOP TV	https://www.youtube.com/channel/UCWFhXCOFBYjGwF-plzT9s5g	5500	2016-08-15	335	12	f	practices	preparing			ИВАН ЧАЙ КИПРЕЙ: ФЕРМЕНТАЦИЯ И КАК СУШИТЬ ЧАЙ// ФЕРМЕНТИРОВАННЫЙ И НЕ ФЕРМЕНТИРОВАННЫЙ ИВАН ...
Yu213	Иван чай Копорский чай польза и вред	https://www.youtube.com/watch?v=5IuKO_V1zQs	Дмитрий Яков	https://www.youtube.com/user/dima19111974	19000	2016-04-15	65	18	m	medicine	benefits	harms		Тайга притягивает нас. Сказочная тайга очаровывает нас. Девственная тайга завораживает нас. Там где живет...
Yu214	Кипрей (иван-чай): лечебные свойства и противопоказания. Лечение иван-чаем	https://www.youtube.com/watch?v=gmzO_AtzwXE	Магазин натуральных товаров ЭкоМиКс	https://www.youtube.com/channel/UCB-n5dFpgoxcB_ed9iZRXFQ	2400	2013-09-05	8	2	f	medicine				Кипрей узколистный (Chamerion angustifolium) из семейства кипрейных, это одно из наиболее таинственных растений, о...
Yu215	Для здоровья суставов: 270 осенних листьев 🍁 клёна + Иван-чай (Russian tea).	https://www.youtube.com/watch?v=EC6qHdHuM5s	Александр Вяземский	https://www.youtube.com/user/17711771100	4600	2018-10-16	208	4	m	medicine				Лечение кленовыми листьями болезней суставов – один из старинных способов избавления от боли в больных...
Yu216	Сушим Иван чай	https://www.youtube.com/watch?v=1oB9IQiYRoM	Анатолий Лемешонок	https://www.youtube.com/user/lag858	2400	2017-07-25	8	6	m	practices	preparing			Простой способ. Собрать листья и верхние цветки (без семян) травы Иван-чая. Собирать их нужно после...
Yu217	Агрофирма РУСИЧ | Тюменский Иван-чай	https://www.youtube.com/watch?v=pkbG5YFYaHc	ПОЛЬЗАРУСИЧ	https://www.youtube.com/channel/UCp8U1vdB4_TVExa_MpYFBZQ	1300	2017-09-10	22	1	m	economy	business			Производственному проекту "Тюменский Иван-чай" - 3 года! Приглашаем к сотрудничеству: - дистрибьюторо...
Yu218	моя пасека ( иван чай (кипрей)).AVI	https://www.youtube.com/watch?v=2JZ8HFz0UCg	ThePopovSergey	https://www.youtube.com/user/ThePopovSergey	18000	2010-06-20	15	3	m	practices	growing	for bees
Yu219	Текущие дела - Что с землями? Иван чай. Мед / Семья Фетистовых	https://www.youtube.com/watch?v=NnUXGCldY9Q	Семья Фетистовых	https://www.youtube.com/channel/UCRz5q3pz2Ej-P42cTDMA1OA	15000	2018-07-18	714	17	f	practices	growing	for bees		Текущие дела - Что с землями? Иван чай. Мед. Семья Фетистовых Наша видеокамера на Гербест: https://clck.ru/CRe5L ...
Yu220	ИВАН-ЧАЙ : ПОЛЬЗА или ВРЕД?	https://www.youtube.com/watch?v=cLFNrHXaNkA	Гиппократ	https://www.youtube.com/channel/UCl0QVbrqdkwEoQ7yF55UDpQ	4900	2019-02-25	152	7	m	medicine	medicine			Сегодня мы расскажем о пользе и вреде иван-чая. Интересные факты и немного истории о возникновении...
Yu221	КАК СУШИТЬ ИВАН-ЧАЙ ПРАВИЛЬНО. Обжарка, 3 возможных температурных режима сушки, в чем и как сушить.	https://www.youtube.com/watch?v=upj60qxzfTo	Вадим Кирсанов Здравчай	https://www.youtube.com/user/vadimnkgm	944	2019-04-23	45	0	m	practices	preparing			Сушка и ферментация иван-чая важнейшие части технологического процесса приготовления этого вкусно...
Yu222	Иван-чай - кипрей узколистный. Научная справка. Польза употребления.	https://www.youtube.com/watch?v=J3hdEhjcG1E	РуСло	https://www.youtube.com/channel/UCXQzGL6Zakk_o9PYhYDyjHQ	644	2019-01-31	20	2	m	practices	consuming	benefits		Интервью с Шапиро Яковом Семёновичем - кандидатом биологических наук Санкт-Петербургского государственно...
Yu223	Кипрей (Иван-чай) узколистный. Алефиров А.Н.	https://www.youtube.com/watch?v=SDQiR0lDJbQ	Доктор Алефиров	https://www.youtube.com/user/MsJarjarbinx	2600	2018-10-09	154	3	m	medicine	benefits			Кипрей (Иван-чай) узколистный (Chamaenerion angustifolium, s. Epilobium angustifolium). Ботаническое описание ...
Yu224	Где купить вкусный Иван чай	https://www.youtube.com/watch?v=Pto-EwfXhuw	Геннадий Мелехин	https://www.youtube.com/user/GennadyMelekhin	939	2018-11-14	13	2	m	economy	business			Где купить вкусный Иван-чай? Можете купить Иван-чай у меня) Очень вкусный, чёрный, ферментиро...
Yu225	Кипрей узколистный или Иван чай (травы ядовитые и полезные для кроликов	https://www.youtube.com/watch?v=8uBkzXs2Ly4	Узольник	https://www.youtube.com/channel/UCS64RtB37EA2KybLN5UOb_g	1100	2017-04-22	6	1	m	practices	consuming	for rabbits
Yu226	Как мы делаем иван чай и обход хоз двора	https://www.youtube.com/watch?v=YG631NIhok4	В деревеньке под утёсом	https://www.youtube.com/channel/UCBZd88EynqCoLCSWDApexLw	56000	2018-07-22	2200	24	f	practices	preparing			Лето 2018 продолжается. Крестный ход на реке. Занимаемся иван чаем, поездки в лес за ягодой, иван чаем и землян...
Yu227	Иван-чай ...станок для скручивания иван-чая своими руками	https://www.youtube.com/watch?v=PFDnXhzt-F4	Владимир Давыдов	https://www.youtube.com/user/beehiveboa	6100	2017-10-01	60	3	m	practices	preparing
Yu228	Иван-чай! ФЕРМЕНТИРУЕМ ПРАВИЛЬНО!	https://www.youtube.com/watch?v=HEs2WceRIhk	Владимир Алёшин	https://www.youtube.com/channel/UC9WGoSZHfh27KmkOnekwpig	733	2019-07-03	40	0	m	practices	preparing			Ферментация - важный этап обработки собранного сырья иван-чая. Именно от процесса ферментации во...
Yu229	Иван чай.Сбор и ферментация Иван чая.Правильный способ.	https://www.youtube.com/watch?v=VRgL8sKXN1s	Про Деревню	https://www.youtube.com/channel/UCZmVzIdRaG3h3el5KhOSGuA	132	2019-07-10	19	0	m	practices	collecting	preparing		Иван чай.Сбор и ферментация Иван чая.Правильный способ.Тем кто хочет помочь молодым фермерам)) Сберб...
Yu230	Иван-чай "Иван-Царевич": секреты производства	https://www.youtube.com/watch?v=aVEhjBPvB0s	Евгения Бородкина	https://www.youtube.com/channel/UCu8TANiyadm5PfTl1971aYw	4300	2015-12-05	53	6	f	economy	business			Настоящий русский Иван-чай от производителя оптом и в розницу. Осинский р-н, Пермский край, Россия....
Yu231	Иван-чай.Вакуумная ферментация.	https://www.youtube.com/watch?v=yl0d_Z-tAe8	Всё сам	https://www.youtube.com/channel/UCRDxuGlj1zHtA1Evv5rPHWg	25000	2017-10-31	582	31	m	practices	consuming	preparing		Иван-чай можно заваривать три раза.Первый раз для желудка,второй для почек(мочегонный),третий от...
Yu232	Время собирать иван-чай. Советы травников	https://www.youtube.com/watch?v=IhhZdA6OQO0	ГТРК Южный Урал	https://www.youtube.com/user/GTRCSU	5000	2018-07-13	15	1	f	practices	collecting			В южноуральских лесах зацвел иван-чай. Специалисты-травники уверены, что сейчас самое хорошее время...
Yu233	Ферментированный Иван чай	https://www.youtube.com/watch?v=SaTfl7NhxgE	Николай Крыжановский	https://www.youtube.com/channel/UC8bgJRrhedvhWv1L2fiU8QA	14000	2017-08-03	194	21	m	practices	collecting	preparing	consuming	Подробный рецепт приготовления ферментированного Иван-чая. От сбора листьев до чаепития)
Yu234	Готовим майский иван чай.	https://www.youtube.com/watch?v=v-ZZjjlY1s4	Юрий Орлов	https://www.youtube.com/channel/UCgf2t9Mo9fVzFevrrt3faNA	12000	2017-05-15	189	0	m	practices	preparing			быстрый способ приготовить, вкусный и ароматный иван чай.
Yu235	"Еда" от 21 октября 2017: соя, Иван-чай, 5 функций бытовой техники и вопрос об алкоголе в конфетах	https://www.youtube.com/watch?v=cAXo-DqRywU	Eda Show	https://www.youtube.com/channel/UCnESG_Eu8vMp2w6EaNKKwLw	10000	2017-10-21	130	7	m	practices	consuming			Соя: говорят, она вся уже ГМО! Многие стараются её избегать из-за содержащихся там фитоэстрогенов. Но как...
Yu236	Иван - Чай	https://www.youtube.com/watch?v=ed0NkiNViuQ	Александр Лисицын	https://www.youtube.com/channel/UCRRD6XJkWPtKFYnF4aEpEAw	3500	2017-07-06	115	0	m	practices	preparing	collecting		Пакетики для чая с Али - http://ali.pub/1o0rqz Группа в ВК - http://vk.com/club98883072 Финансовая помощь каналу Вебмани ...
Yu237	Иван-чай. Часть 3. Хранение. Заваривание. // Ivan-tea. Part 3.	https://www.youtube.com/watch?v=8JWu-50q4-0	OlegAnatolich	https://www.youtube.com/user/OlegAnatolich	1500	2015-07-23	16	2	m	practices	preparing	consuming		Видео от 10.07.2013 г.. Перезаливка после редактирования 23.07.2015 г.. Всего 5 видео. Видео 1: ...
Yu238	Иван чай. Лучший способ заготовки. Полезные свойства.	https://www.youtube.com/watch?v=BEennOR5lO0	Иван Гринько	https://www.youtube.com/channel/UCLIiNTrvgqc1iQKVDAgy1OQ	2200	2017-07-23	21	5	m	practices	preparing
Yu239	ИВАН-ЧАЙ Максимальная польза, получаем полный набор витаминов, рецепт салата	https://www.youtube.com/watch?v=WLRU9UCfeOo	Вадим Кирсанов Здравчай	https://www.youtube.com/user/vadimnkgm	359	2019-05-11	24	0	m	practices	consumption	food	salad	Моя интернет-визитка - http://taplink.cc/vadimzdravchai ВК - Иван-чай клуб Заварочник - https://vk.com/zavarochnik ИГ ...
Yu240	Как хранить Иван-чай и таёжные травы	https://www.youtube.com/watch?v=IcYjGKGNQcU	Медвежий угол	https://www.youtube.com/channel/UC0SxYFQBn4sZNErDgUP7aIA	1700	2018-07-22	123	1	f	practices	preparing			Www.willowherb.info.
Yu241	Полезные свойства Иван Чая, Лечебная трава Иван чай	https://www.youtube.com/watch?v=WLcxQZVNOgU	Вадим Фишер	https://www.youtube.com/user/ZEEKREWARDS21	15000	2015-06-27	71	2	m	medicine	benefits			Чем полезен Иван-Чай. При каких болезнях пьют Иван Чай. Лечебная трава Иван чай.
Yu242	Сушим иван - чай в бане // Жизнь в деревне	https://www.youtube.com/watch?v=lBVz8Z0bdzg	Деревенский Горожанин	https://www.youtube.com/user/MsMaik40	5200	2017-07-30	285	3	m	practices	preparing			Сушим иван - чай в бане .Жизнь в деревне Переезд в деревню. Этот канал возможно будет полезен тем,...
Yu243	Иван-чай или кипрей - ферментация и сушка	https://www.youtube.com/watch?v=_v4YBaY66lU	Летопись Мидгард земли	https://www.youtube.com/channel/UC9-GUx-DA7LSF-zYFJTbuCw	6900	2016-07-15	97	4	m	practices	preparing			Ферментация и сушка Иван-чая или Кипрея в Родовом поселении Кедры Синегорья. https://new.vk.com/kedri_sinegorya ...
Yu244	ИВАН ЧАЙ ( КОПОРСКИЙ ) заготовка, просто,полезно (IVAN TEA blank, simple, useful	https://www.youtube.com/watch?v=3EFxoYYplY0	VALYAI56	https://www.youtube.com/channel/UCAto5SQ1UkyqfJSLCudWMQw	2900	2016-06-03	55	5	m	practices	collecting			как правильно заготовить вкусный,полезный чай,в простонародии иван чай,или кипрей узколистный ,приятно...
Yu245	ИВАН ЧАЙ РУССКИЙ ЧАЙ КОПОРСКИЙ ЧАЙ. Заготовка, приготовление, ферментация и жарка Иван чая.	https://www.youtube.com/watch?v=N79a1PC3T-A	Максим Медведев	https://www.youtube.com/channel/UCyq2E2_877FlyGkK8INwWng	28000	2018-07-17	1200	68	m	practices	collecting	preparing		Что такое Иван чай, он же Русский чай, он же Копорский чай - слышали многие, но большинство людей имеют...
Yu246	Иван чай в домашних условиях / Копорский чай приготовление	https://www.youtube.com/watch?v=4hb6c6LdWus	Сибирское здоровье	https://www.youtube.com/channel/UCqS98UJKJFQ8TAW41lxRkzw	2500	2013-11-28	13	1	m	practices	consumption			Полезные свойства. Содержит огромное количество аскорбинки- витамина С. Это витамин молодости. Его больше,...
Yu247	Иван-Чай: его заварка с другими травами, действие на организм.	https://www.youtube.com/watch?v=XhXU2gC4u14	Деревенские посиделки	https://www.youtube.com/channel/UC5uAZPoiv221l0D0FmF4YLQ	3400	2016-10-23	55	6	f	practices	consuming			Друзья, буду Всем очень благодарна за размещение любого моего видео ролика у вас на страничке в соц.сети!)...
Yu248	Где растет иван-чай? Ликбез для начинающих чаеделов.	https://www.youtube.com/watch?v=HpSLvejnPak	Вадим Кирсанов Здравчай	https://www.youtube.com/user/vadimnkgm	4400	2017-11-25	37	1	m	practices	collecting			Еще один короткий ролик для тех, кто только собирается начать заготавливать иван-чай самостоятельн...
Yu249	Что пить вместо чая и кофе 2! Иван чай (кипрей) и кое-что еще.	https://www.youtube.com/watch?v=W99_XVfiYpk	gameperfomer	https://www.youtube.com/user/gameperfomer	561	2017-09-05	24	1	m	practices	consuming	coffeine		Решил поделиться с вами секретами анти кофемана! Что я собрал и буду пить этой осенью и зимой вместо чая...
Yu250	☕►Иван-чай - Полезные свойства | Как выбрать качественный?	https://www.youtube.com/watch?v=njYBV3hSC14	Элитные чаи и кофе	https://www.youtube.com/channel/UCdQrFkQ6nNvibPDePEq8Lfg	4600	2015-08-18	30	0	m	economy	business	promotion		Оформить заказ на Иван-Чай на нашем сайте "Элитные-Чаи.ру" ▻ https://elitnie-chai.ru/ivan-chai/ ▻ Иван-чай...
Yu251	Где купить Иван Чай Вертера Органик	https://www.youtube.com/watch?v=mj4FkPVEBIo	Ольга Короткова про здоровье	https://www.youtube.com/channel/UCvGAwVa561a_Bg3X9wfRhUg	1000	2017-08-17	5	0	f	economy	business			Обратная связь -➤ https://goo-gl.ru/5liV Об авторе ❤ Ольга Короткова ❤ - зарабатываю в интернете - сопровождаю лично...
Yu252	Иван - чай и не только	https://www.youtube.com/watch?v=6JXQxr9aeEY	Лариса Попова	https://www.youtube.com/channel/UCvPCIUBtZIwOC5rLwDGVsVw	1800	2019-06-19	131	6	f	knowledge	promotion			19.06.19 Девочки, спасибо огромное всем, кто сегодня был со мной в эфире!!!! Огромное спасибо за ваши комментарии...
Yu253	Вывезли пчел на гречку и кипрей (иван-чай). Итоги медосбора май июнь.	https://www.youtube.com/watch?v=KgBqJnuB578	Белорусское Пчеловодство Belarusian Beekeeping	https://www.youtube.com/channel/UCFPS-h30KJyjiP-4ubzN8ug	8600	2017-07-12	123	11	m	practices	growing	for bees		Итоги медосбора май июнь. Помощь и поддержка в развитии канала БЕЛОРУССКОЕ ПЧЕЛОВОДСТВО: https://money.yandex.ru/to ...
Yu254	Сделано в Сибири. Иван-Чай	https://www.youtube.com/watch?v=SZM0FdFuSXo	Тюменское время	https://www.youtube.com/user/TyumenTime	1800	2016-10-17	18	4	m	economy	producing
Yu255	Секреты заготовки целебного Иван-чая	https://www.youtube.com/watch?v=Uazd-hKW9MU	GuberniaTV	https://www.youtube.com/user/GuberniaTV	100000	2013-08-21	284	38	f	practices	collecting			В былые времена, в традиционные берёзовые и дубовые веники вплетали стебли Иван-чая. Это растение...
Yu256	ИВАН-ЧАЙ. Заготовка, ферментация, сушка. РЕЦЕПТ ПРЕДКОВ.	https://www.youtube.com/watch?v=1AeAwWQsbus	Пчелиный Шалаш/ов/ ПАСЕКА В ДЕРЕВНЕ	https://www.youtube.com/channel/UCrjqDlQ2rl8yANylacaC2gg	1100	2018-07-11	23	0	m	practices	preparing	collecting		ИВАН-ЧАЙ. Заготовка, ферментация, сушка. РЕЦЕПТ ПРЕДКОВ. Начало главного медосбора на пасеке начинае...
Yu257	Иван чай Варишь чай - мозги включай	https://www.youtube.com/watch?v=MEx42eWD_RE	Михаил Мах геронта	https://www.youtube.com/user/Mixmaxov	5800	2019-07-06	253	4	m	practices	collecting			лечебныетравы #михаилмах, #михаилмахов, #каналдушевный, #Пестяки, #умныйканал, #простыевещи, #добрыедела.
Yu258	Как заваривать Иван-чай	https://www.youtube.com/watch?v=FX8VRH47hX0	Александр Лесников	https://www.youtube.com/channel/UC9BY4rcPYT7Ogoe8KmjGDmg	4000	2013-06-08	13	5	m	practices	preparing			"Иван-чай. Утерянные традиции". Академик, доктор технических наук, лауреат Государственной премии...
Yu259	Спирт из травы Иван Чай. Лечебный самогон.	https://www.youtube.com/watch?v=MS2tBaYjje0	Пить надо меньше	https://www.youtube.com/channel/UCId3TyRta5DhGJV4gRm413g	112	2019-06-23	2	0	m	practices	preparing			Спирт получен при сбраживании травы Иван чай + сахар+ дрожжи. Имеет приятный аромат и необычный, приятны...
Yu260	Июльский сбор: Иван-чай	https://www.youtube.com/watch?v=P-va7nGJOLM	Aliaksandr Spitsyn	https://www.youtube.com/channel/UC1chwXQM8bqzkDbwLDFXgKA	206	2015-08-03	1	0	m	practices	collecting	benefits		Читать статью о полезных свойствах иван-чая http://calluna.info/iyulskij-i-avgustovskij-sbor-ivan-chaj/
Yu261	Иван чай. Доска для скручивания листа	https://www.youtube.com/watch?v=Ei2Qxos4yXs	Ivan Lavrenchuk	https://www.youtube.com/user/ivannovograd	637	2019-06-20	18	1	m	practices	preparing
Yu262	Аптека под ногами. Иван-чай (Кипрей)	https://www.youtube.com/watch?v=VDwBTfkWDPc	Загородный	https://www.youtube.com/channel/UCsM5LZOSuhydo3qztRlFsew	1700	2017-05-29	31	2	f	medicine	benefits			Природа это кладовая здоровья, и воспользоваться ей может каждый. Новый проект телеканала «Загородный»...
Yu263	Борьба с сорняками. Иван Чай сорняк как вывести ?	https://www.youtube.com/watch?v=SIAWlbUa8LE	Агро Исеть	https://www.youtube.com/user/PupkinVasia66	914	2017-02-24	6	2	m	practices	growing			Иван Чай или кипрей узколистный на одном из наших полей разрастается и ничего мы с ним поделать не можем...
Yu264	Трава Иван-чай (Кипрей узколистный). Польза напитка, лечебное действие на нервную систему	https://www.youtube.com/watch?v=fvKCVHI9NWU	Vsem Blago	https://www.youtube.com/channel/UCDE3ILM-ioUtr73hl4MJOHg	788	2017-11-23	8	1	f	knowledge	promotion	benefits		Трава Иван-чай (Кипрей узколистный). Польза напитка, лечебное действие на нервную систему ...
Yu265	А ВЫ ЗНАЕТЕ КАК РАСТЁТ ЧАБРЕЦ - БОГОРОДСКАЯ ТРАВА? А ИВАН-ЧАЙ?	https://www.youtube.com/watch?v=nJIoV52ciEs	Нелли Чернова	https://www.youtube.com/channel/UCQhtLOLFjUuHFEaDHdrg4KQ	958	2018-07-23	89	1	f	nature	landscape			Чабрец - Богородская трава - многим знаком как тимьян. Трава применялась нашими предками с древности. Прадед...
Yu266	Наши медоносы. Иван-чай.	https://www.youtube.com/watch?v=lgA7mKe6m6U	Пасека Чендулаева	https://www.youtube.com/channel/UCbpzZ2qNG58LqrqNMoF7xPg	7100	2015-08-06	35	1	m	practices	growing	for bees		Рассказываем про Иван-чай и малину.
Yu267	Купить иван-чай, покупка иван чая в интернет - магазине , видео.	https://www.youtube.com/watch?v=QHTVHlGRnvw	Интернет-магазин rodovoe.by "Белорусские дикорастущие травы".	https://www.youtube.com/channel/UCNgaDVIEfkH6WuPk4QzCgpw	171	2018-07-29	1	0	f	economy	business	promotion		Основным направлением деятельности магазина является продажа сухих дикорастущих растений и трав в цельн...
Yu268	Городецкий Иван-чай. Утерянные традиции	https://www.youtube.com/watch?v=os59v3tPDfo	Liuubo	https://www.youtube.com/user/Liuubo	5400	2012-12-16	34	0	m	knowledge	promotion			Академик Альберт Никитин и академик Валерий Емельянов о пользе иван-чая. Продукт, который производи...
Yu269	Всходы Иван-чая 🌿🌺 из семян - на подоконнике! Часть 1. (Russian tea).	https://www.youtube.com/watch?v=lr_AdKK-EkY	Александр Вяземский	https://www.youtube.com/user/17711771100	9800	2016-11-11	146	5	m	practices	growing			Заготовка семян, приготовление грунта для рассады, посев семян пинцетом и первые всходы кипрея на подоконн...
Yu270	Иван-чай прессованный	https://www.youtube.com/watch?v=4dUAoyrUTsk	Кафе-Магазин ShopChai Китайский чай / Кофе с собой	https://www.youtube.com/channel/UCrsrKF_hD_fMTJyrSEKrFJQ	398	2017-06-07	2	2	m	practices	preparing			Заваривание ферментированного Иван-чая, собранного и произведённого вручную в экологически чистом...
Yu271	Как самому приготовить иван-чай - сбор ферментация и сушка иван чая	https://www.youtube.com/watch?v=LbUG072lf18	Родовое поместье Ве Лес	https://www.youtube.com/channel/UCA3XlcdXU5WBantJd6ZQtMw	31000	2017-07-03	35		m	practices	preparing			Иван-чай, русский чай, копорский чай — традиционный русский напиток из ферментированных листьев...
Yu272	КАК СОБИРАТЬ ИВАН-ЧАЙ. ЧАЙ ИЗ КИПРЕЯ. КОПОРСКИЙ ЧАЙ.	https://www.youtube.com/watch?v=gdde8ZBa1Sw	Роман Буров	https://www.youtube.com/channel/UCM_TNwx2wm8p2MHvhMW1eDw	3600	2019-06-27	254	2	m	practices	collecting	preparing		Привет друзья! В этом видео я рассказал, как собрать и заготовить свой чай из растения растущего как сорняк....
Yu273	Как жарить Иван-Чай	https://www.youtube.com/watch?v=Rt55ZfVVruE	Roman A.	https://www.youtube.com/channel/UC8abV65oKt8UbsgDSMwHu8w	1400	2017-07-26	14	3	m	practices	preparing
Yu274	Иван-ЧАЙ видео проекты	https://www.youtube.com/watch?v=ejMWPjLnF-U	Фархат ДжА	https://www.youtube.com/user/farhatdga	473	2014-06-09	2	0	m	knowledge	promotion	collecting	preparing	Много лет Я интересовался ИванЧАЕМ. Его сбором, приготовлением. Посещал товарищей по интересу. Участвовал...
Yu275	Иван-чай как закрутить чайный лист в домашних условиях	https://www.youtube.com/watch?v=sfn13mLOUW4	АЛЕКСАНДР БУЗАНАКОВ	https://www.youtube.com/channel/UCJAY_rP1tpzXXhbtBqJB0iA	4600	2016-07-12	43	12	m	practices	preparing			иван чай вкусно и полезно ,а мы все чайную бодягу английскую пьем ,жалко ,что только с годами все начинае...
Yu276	Иван-чай .История, рецепты от опытного чаеведа Александра Федоровича Грачева	https://www.youtube.com/watch?v=9MsIaJRUgDU	Информационный портал семейной политики Иван-Чай	https://www.youtube.com/channel/UC59645sjMPFlHI4gRSMkdRA	64000	2016-06-11	271	152	m	knowledge	history	consuming	preparing	Какова история появления на Руси кипрея?Как правильно собирать и заваривать "Иван-чай"? Какие болезн...
Yu277	Иван чай из молодых побегов кипрея .	https://www.youtube.com/watch?v=DhmFX4MLZC0	Владимир Давыдов	https://www.youtube.com/user/beehiveboa	1100	2018-05-24	45	1	m	practices	preparing
Yu278	ИВАН ЧАЙ . Цена.	https://www.youtube.com/watch?v=EbjtuVFUZMw	Андрей Бабин	https://www.youtube.com/user/SuperAndrei1966	880	2018-07-14	10	7	m	practices	preparing
Yu279	🌺 Иван-чай, размножение 🌿 черенками. (Russian tea).	https://www.youtube.com/watch?v=KN5CzuYXuKg	Александр Вяземский	https://www.youtube.com/user/17711771100	5100	2017-08-23	137	3	m	practices	growing			Самый простой способ разведения кипрея в больших масштабах. Растение-донор при этом не страдает и на следую...
Yu280	Иван-чай очень полезен для мужчин.	https://www.youtube.com/watch?v=S5-x-W4oJt8	Валентина Дозинская	https://www.youtube.com/channel/UCZwvw2QWsM1bXNGd8TXRIMg	2900	2017-06-04	5		f	medicine	men's health	panacea		Иван-чай - эликсир долголетия. https://youtu.be/9QUCI7pNSC4 Иван-чай копорский , полезные свойства.
Yu281	Иван-чай начали собирать в сибирских лесах: как правильно сушить и заваривать полезный напиток?	https://www.youtube.com/watch?v=G-fklXIkO3I	Вести Новосибирск	https://www.youtube.com/channel/UCZxxAaK95AVkn2ZLhnSlQIw	2500	2019-06-07	5	0	m	practices	preparing
Yu282	Иван-чай: переходить ли на отечественное?	https://www.youtube.com/watch?v=kBsFCqW8qzQ	Eda Show	https://www.youtube.com/channel/UCnESG_Eu8vMp2w6EaNKKwLw	2500	2017-10-21	28	3	m	knowledge	promotion			В магазинах Иван-чай сейчас продают как нечто элитное, и денег просят немало. Наших предков это,...
Yu283	Иван-Чай "Камский"...или эликсир здоровья, красоты и молодости...	https://www.youtube.com/watch?v=Z7EAkSWpBv4	Ольга Левонюк	https://www.youtube.com/channel/UCXwEVNqyji8L0JMRisufhSA	8400	2014-11-06	82	3	f	knowledge	promotion			Иван-Чай (Кипрей узколистный) - настоящая природная сокровищница! Ни одно растение не может похваста...
Yu284	Иван чай. Копорский чай.	https://www.youtube.com/watch?v=CDzkGoQdU8Y	Видеофантазия	https://www.youtube.com/channel/UC6-pX8CQJusKb4BYDLrhtlw	207	2018-07-03	7	0	m	knowledge	promotion			Иван-чай.Копорский чай. Кипрей узколистный, который в нашей стране называют «иван-чай», на...
Yu285	Иван-чай в морозилке для ленивых	https://www.youtube.com/watch?v=aV_WWTfef4k	Кухня Ё-Маззая	https://www.youtube.com/user/emazzay	18000	2017-06-19	167	48	m	practices	preparing			Технология приготовления кипрея с использованием морозилки. Книга "Иван-чай. По китайским технолог...
Yu286	КАК СДЕЛАТЬ РОЛЛЫ. ЕДА В ПОХОДЕ ВЫЖИВАНИЕ НА КАМНЯХ... Налим, Иван чай, птичьи яйца, кора осины...	https://www.youtube.com/watch?v=cfPnXEh0nHA	Максим Медведев	https://www.youtube.com/channel/UCyq2E2_877FlyGkK8INwWng	14000	2018-06-17	853	29	m	practices	consuming			Выживание и еда в походе в критической ситуации напрямую зависят друг от друга. Не будет сил - не выживешь....
Yu287	Кипрей - купить кипрей, иван чай доставка по Украине	https://www.youtube.com/watch?v=UObpeeL_po8	Магазин — лекарственные травы для всех	https://www.youtube.com/channel/UCtR7gKux5MR8lsiKpnzBpiA	1100	2015-06-18	4	2	m	economy	business			Кипрей - купить кипрей, иван чай доставка по Украине http://lesha.pp.ua/herbs/kiprej-30-gramm/ Магазин — лекарственные ...
Yu288	Как отсеивается иван-чай.	https://www.youtube.com/watch?v=mwO3KfACzyY	Александр Исаев	https://www.youtube.com/channel/UCpSvR_EOZWQgbjiQBz2UH1g	269	2019-07-20	27	2	m	practices	growing			Как раскрываются коробочки с семенами иван-чая, он же кипрей узколистный.
Yu289	я и народная медицина,импотенция,лечение травой Иван чай,корень Аира, часть 2	https://www.youtube.com/watch?v=4lNIEBL8AJ0	я и народная медицина	https://www.youtube.com/channel/UCmHMhjIWWcC7rZP0ZRL0VGA	870	2017-01-14	6	0	f	medicine	men's health			лечение импотенции травами Иван-чай,корень Аира VK:https://vk.com/id395368255.
Yu290	Где и как растёт Иван Чай	https://www.youtube.com/watch?v=eSTXC_lboog	Анатолий Лемешонок	https://www.youtube.com/user/lag858	1800	2017-07-26	4	5	m	practices	preparing			Ферментация под гнётом в собственном соку. Собранное сырьё (верхушки побегов и листья кипрея) делим пример...
Yu291	Иван-чай || Лечебные свойства и противопоказания	https://www.youtube.com/watch?v=9E4p9bV_mBY	РЕЦЕПТЫ ROYAL FOREST	https://www.youtube.com/user/tmroyalforest	5400	2016-12-20	20	2	f	medicine	benefits	harms		Приобрести этот продукт Вы можете на нашем сайте, перейдя по ссылочке: https://royal-forest.org/ivan_chay ...
Yu292	Мясорубка Хозяюшка перемалывает Иван чай	https://www.youtube.com/watch?v=WIA3qKiobTg	Сергей Иванников	https://www.youtube.com/channel/UCAudfR34BicycWhLUFwU5Cw	8800	2017-08-04	46	10	m	practices	preparing			Адрес нашего интернет магазина светлыйдом58.рф http://светлыйдом58.рф/myasorubka/ Производительность. 30-50 кг...
Yu293	Как делать гранулированный иван чай	https://www.youtube.com/watch?v=HNM_XfOR7tU	Керженское Поместье	https://www.youtube.com/channel/UC0JwIYHVKI_kwehLSHVP45w	1000	2015-05-12	10	3	m	practices	preparing
Yu294	Иван-чай. История и лечебные свойства иван-чая.Как самому сделать ферментированный иван-чай.	https://www.youtube.com/watch?v=DeJV1gjM5H8	Ключи к Здоровью	https://www.youtube.com/channel/UCh-6cQcn4ykqS6gT1ll1jsA	9300	2015-03-11	56	3	f	knowledge	promotion			Иван-чай - мистическое растение, переживающее сейчас второе рождение. Оно обладает уникальными...
Yu295	Грибы ! Ягоды ! Иван чай ! Сбор грибов и земляники в июне !	https://www.youtube.com/watch?v=80opYcuCa1Q	Грибоискатель	https://www.youtube.com/channel/UCXMqVBVyBA4ltxuL8mVKCfQ	1500	2019-02-17	42	1	m	practices	collecting			Видео отчёт о сборе ягод , грибов и иван-чая в середине июня. В середине июня 2018 года устаялась засуха...
Yu296	Иван-Чай идёт в Китай Часть 1 // Интервью с Александром Хлыновым	https://www.youtube.com/watch?v=8KxDj6Opjsw	AllesAsia Weidalong	https://www.youtube.com/user/SIROZHA73	471	2017-10-16	11	0	m	economy	producing	export		Идея развития Иван-чая//Продвижение Иван-чая в Китай // Есть ли конкуренция в России // Интервь...
Yu297	Как приготовить Копорский Чай (Иван чай) в домашних условиях Рецепт приготовления Копорского чая	https://www.youtube.com/watch?v=j4jC0mVDg_Q	В гостях у бабушки Сарии Абдулкаюм	https://www.youtube.com/user/TheFeimor	23000	2016-06-24	112	29	f	practices	preparing			В этом видео я покажу вам Как приготовить Копорский Чай (ферментация листьев кипрея) (Иван чай) в домашних...
Yu298	Лес. Машина. Иван-чай	https://www.youtube.com/watch?v=lHMnbHCb2c8	Карельское подворье	https://www.youtube.com/channel/UCUvUUtJM6g7leYe41IrFzoQ	7500	2019-07-17	803	22	f	nature	landscape			Небольшая поездка по лесу. Рассказываю про новую машину. Собираю иван-чай.
Yu299	Иван-чай. Как собирать и заготавливать иван чай чтобы он наполнял вас здоровьем целый год. О иванчае	https://www.youtube.com/watch?v=YayIRM0n7OI	Le Ra	https://www.youtube.com/user/paintinggallery	4700	2018-06-18	96	15	m	practices	collecting	preparing		"Легко! Теплее в доме и квартире можно сделать за 1.5 часа! Почти даром!" Смотри ...
Yu300	Иван чай с липой	https://www.youtube.com/watch?v=OQGcqWFqtxk	Елена Алексеевна	https://www.youtube.com/channel/UC7_5GkZoYWI9uLaNXsNJJjA	207	2016-07-12	3	0	f	practices	consuming
Yu301	Иван-чай Ферментация поморский вариант	https://www.youtube.com/watch?v=EFBXBWjRaEs	Евгений Софьин	https://www.youtube.com/user/gjvjh29	5400	2017-08-27		0	m	practices	preparing			Иван-чай Ферментация поморский вариант.
Yu302	Фиточай Иван-чай с яблоком и корицей от компании Amway.	https://www.youtube.com/watch?v=ebwuINT_Iiw	amwaytoday	https://www.youtube.com/user/amwtodayru	10000	2019-04-24	432	5	f	practices	consuming			Незаменимый помощник в программе Body Detox от Nutrilite благодаря ингредиентам, которые улучшают обмен веществ...
Yu303	Иван Чай Кипрей Полезные свойства Утерянные традиции Как Правильно собирать	https://www.youtube.com/watch?v=fCYgote4B5Q	Сила Народа	https://www.youtube.com/user/silanaroda	7200	2015-06-29	46	8	m	practices	collecting			Иван Чай Кипрей https://www.youtube.com/watch?v=fCYgote4B5Q Группа ВКонтакте https://vk.com/sotmed Иван Чай ...
Yu304	О тех, кто на передовой – РИА ИВАН-ЧАЙ	https://www.youtube.com/watch?v=BXL-q-kXmKk	Научи хорошему	https://www.youtube.com/user/whatisgoodru	29000	2016-11-07	1200	137	m	knowledge	promotion			Обзор посвящён теме Ювенальной юстиции и агентству РИА Иван-Чай от Научи хорошему. Участвуйте в...
Yu305	ИВАН-ЧАЙ, КИПРЕЙ. Полезные свойства, заготовка, хранение, ферментация.	https://www.youtube.com/watch?v=DW2ylHmTRHw	ФАРМА TV	https://www.youtube.com/channel/UCWfR75RR443q_6atB2iBXgA	240	2019-06-26	13	0	m	practices	preparing	benefits		САЙТ http://kryponk.ru/ ГРУППА ВК https://vk.com/kryponk.
Yu306	Иван чай / Копорский чай - все о приготовлении и лечебных свойствах копорского чая	https://www.youtube.com/watch?v=ayG3P8ZytOE	Сибирское здоровье	https://www.youtube.com/channel/UCqS98UJKJFQ8TAW41lxRkzw	2400	2014-07-18	15	1	m	practices	preparing	benefits		Иван — чай. Полезные свойства. Содержит огромное количество аскорбинки- витамина С. Это витамин...
Yu307	Как выглядит черный гранулированный иван-чай? Приготовление копорского чая	https://www.youtube.com/watch?v=SYazkCzSEpU	Продажа иван-чая и мёда	https://www.youtube.com/channel/UCsB5twXRjd0LtnBIyWDJ_5w	784	2016-10-28	9	1	m	practices	preparing			Приобрести Иван-чай от производителя из деревни Кукуйка можно на нашем сайте http://kukuika.com Черный Гран...
Yu308	Часть 1. Майский Иван-Чай: сбор, подвяливание, ферментация.	https://www.youtube.com/watch?v=_RPkDcIF8Js	По Филатовски	https://www.youtube.com/user/SoldesRu	14000	2018-04-27	0	0	m	practices	collecting	preparing		Часть первая. Майский иван-чай. Сбор, подвяливание, ферментация. Июнь 2017 года.
Yu309	Иван-чай "Мариславна"	https://www.youtube.com/watch?v=WbOdNzKu_0Q	Мария Веселова	https://www.youtube.com/channel/UC7lJGv_tJ64WsMoPOscFOtw	657	2019-01-19	35	0	f	economy	producing			Проведу презентацию нашего ассортимента Иван-чая - как выглядит крупнолистовой Иван-чай,...
Yu310	Как заваривать Иван чай	https://www.youtube.com/watch?v=nbJPJKsHt4A	Русский Дух	https://www.youtube.com/channel/UCOm1RTDPI7vCem_2a1yRXZQ	5500	2013-07-01	27	5	m	practices	consuming			Компания "Русский Дух", Александр Коробейников http://rusduh.com/ Заказать Иван-чай можно у нас в интернет...
Yu311	Возобновляю заготовку иван-чая	https://www.youtube.com/watch?v=812fr_UQGaA	Бая Чернышева	https://www.youtube.com/channel/UCjgBqe3n0lBpi8oI7cJ-tvw	1600	2018-06-26	46	2	f	practices	collecting			Возобновляю заготовку иван-чая! Чай Баи Че - под таким названием в прошлом году я представила свой...
Yu312	Иван чай: как заваривать + рецепт настойки	https://www.youtube.com/watch?v=8q--nkYXPig	Елена Беляева	https://www.youtube.com/user/leonova2101976	25000	2016-01-26	195	18	f	practices	benefits	consuming		Расскажу о полезных свойствах иван чая, свои впечатления, свой способ заваривания иван чая и дам...
Yu313	Кипрей Иван-чай, копорский чай, как приготовить.	https://www.youtube.com/watch?v=9WKKhJEBiuw	Otyken & AndreyMedonos	https://www.youtube.com/channel/UCaesWTz3KTrvpSHIh3EaDRg	52000	2014-07-14	679	41	m	practices	preparing			Как приготовить ИВАН ЧАЙ? КОПОРСКИЙ ЧАЙ, КИПРЕЙ. МАТ УДАЛЯЮ ДЕТИ СМОТРЯТ, стыдно за россиян Заказать ...
Yu314	Иван-чай Карлагаш	https://www.youtube.com/watch?v=CCo4qKw9Blo	Владимир Гиряев	https://www.youtube.com/channel/UCqwET95S2vwPQxVxzaAJdCA	10000	2015-04-12	83	11	m	knowledge	promotion			В этом фильме рассказывается об истории производства иван-чая в России, его оздоровительных свойст...
Yu315	Как приготовить иван чай в домашних условиях. Самый простой и вкусный рецепт!!!	https://www.youtube.com/watch?v=2EHIdls_YjA	Домашний Канал	https://www.youtube.com/channel/UCwdgqmvyHJwn7ydTvnjSbTw	43000	2015-07-19	301	30	f	practices	consuming			Самый лучший способ заготовки чая. Все гости в восторге от ароматного и нежного вкуса Иван Чая, ну а мы с...
Yu316	Иван чай после обработки и сушки на сушилке Ветерок	https://www.youtube.com/watch?v=dHlw-R_S5Cg	Valerson V	https://www.youtube.com/channel/UCAAU9eWTcyBG4Ql17ljZUQw	1800	2016-07-29	3	2	m	practices	preparing			Ранее собранный чай мы обработали и засушили. По вкусовым качествам получился превосходный напиток.
Yu317	Заготавливаем иван-чай с Русланом Кантемировым	https://www.youtube.com/watch?v=-bvTqBrFbwA	Виталий Ахмеров	https://www.youtube.com/channel/UCYl8AU6966zqGhW0ZS5yQIg	1600	2016-06-22	17	1	m	practices	collecting			19 июня мы с моим другом Русланом Кантемировым отправились на заготовку иван-чая. Для меня это был...
Yu318	Как растет Иван-Чай (Кипрей узколистный) How Fireweed (Epilobium Angustifolium) grows	https://www.youtube.com/watch?v=Puf0-IM1UeA	Roman A.	https://www.youtube.com/channel/UC8abV65oKt8UbsgDSMwHu8w	899	2017-07-26	8	4	m	practices	growing			Так растёт Иван-Чай на Северо-Западе России.
Yu319	иван чай выращивание семенами видео№2	https://www.youtube.com/watch?v=xs94W_hzGf8	SIMPLE LOGIC	https://www.youtube.com/channel/UCa9egPRcLFMNEovQ_9K2ueA	3600	2016-06-10	15	8	m	practices	growing			иван чай выращивание семенами видео№2.
Yu320	Иван-чай. Польза. Кипрей узколистный.	https://www.youtube.com/watch?v=N2ugrj2eDXo	Andrey Barannikov	https://www.youtube.com/user/ABarannikov1	3400	2017-08-23	57	3	m	knowledge	promotion	benefits
Yu321	Иван-чай. Секрет 10. Хранение чая.	https://www.youtube.com/watch?v=lgleaUKkQd4	Валентина Дозинская	https://www.youtube.com/channel/UCZwvw2QWsM1bXNGd8TXRIMg	331	2017-06-01	1	5	f	practices	preparing			Описание.
Yu322	Иван-Чай.Заготовка,сбор,ферментация,приготовление листового и гранулированного в домашних условиях	https://www.youtube.com/watch?v=MWqm93Gby2k	fermerhvalynsk	https://www.youtube.com/user/fermerhvalynsk	34000	2015-07-28	167	17	m	practices	collecting	preparing		Пришло время собирать иван-чай.Важно не упустить момент и вовремя приступить к делу. В этом видео-...
Yu323	Просто утро. Иван-чай. 06.08.2019	https://www.youtube.com/watch?v=JuQKGjGbIDw	Телерадиокомпания Гродно	https://www.youtube.com/channel/UCwoxJsFHgQuWvr-nBET0SSg	60	2019-08-09	2	0	f	knowledge	promotion			ТРК Гродно. Просто утро на канале Беларусь 4 Гродно. http://tvgrodno.by/detail/prosto-utro.html.
Yu324	Иван-чай получил сертификат института питания РАН.	https://www.youtube.com/watch?v=yg9chHmLdVg	TV Impulse	https://www.youtube.com/user/tv41impulse	2400	2013-01-15	10	0	m	knowledge	promotion			Свой рецепт здоровья жителям Ямала предложили и сотрудники технопарка. Буквально накануне институт питани...
Yu325	Майский Иван-чай Поморский вариант	https://www.youtube.com/watch?v=L3GOkdfBjh8	Евгений Софьин	https://www.youtube.com/user/gjvjh29	926	2018-05-24	25	3	m	practices	preparing			Майский Иван-чай Поморский вариант.
Yu326	Какой Иван-чай выгодней пить? Гранулированный или листовой?	https://www.youtube.com/watch?v=nsoxyW5XQKM	IVANTEA51 ECWID COM	https://www.youtube.com/channel/UC_uAR0d6PDnl5QumpB8e96A	184	2018-12-20	1	1	m	practices	consuming			Смотрите больше информации здесь - ivantea51.ecwid.com instagram.com/ivantea51 БлагоДарим за внимание!
Yu327	Иван чай. Как собирать. Как ферментировать и сушить Иван чай. Кипрей или Копорский чай.	https://www.youtube.com/watch?v=n5osqDToeoU	Дмитрий Мартовский	https://www.youtube.com/user/DmitryMarchCat	726	2019-01-03	17	1	m	practices	preparing			#иванчай #травянойчай #кипрей #копорскийчай #ферментация #ивановчай #чай Что такое Иван чай или Иванов чай,...
Yu328	Как делать чай Иванчай, вишня, малина мелиса,мята и т д Ответы на вопросы	https://www.youtube.com/watch?v=U1ubqqF_ADY	Wladimir Sacharow	https://www.youtube.com/channel/UCVz05vGtq4JLMxHkH2cV0Vw	1100	2019-05-18	88	0	m	practices	collecting	preparing		Как делать чай Иванчай, вишня, малина мелиса,мята и т д Ответы на вопросы.
Yu329	Иван чай, как собирать, сушить и делать чай. Русский чай. Часть 1.	https://www.youtube.com/watch?v=as0LSHTjIdk	Перекресток семи дорог от Странник	https://www.youtube.com/channel/UCE4ZJ2u5bdAlY9OS3hg2Olw	460	2018-07-21	25	2	m	practices	collecting	preparing		Как же сделать самый популярный некогда чай своими руками? Капорный чай, иван-чай, русский чай - все это разн...
Yu330	Изготовление Иван-чая: подготовка к ферментации	https://www.youtube.com/watch?v=b-rDOidRlww	Никита А. Корнеев	https://www.youtube.com/user/VolkDekabrist	121000	2012-06-05	163	25	m	practices	collecting	preparing		Из города в деревню http://iz-goroda-v-derevnyu.ru/izgotovlenie-ivan-chaya/. Перед ферментацией иван-чай необходимо ...
Yu331	Иван-чай. Почти сорок лет вместе	https://www.youtube.com/watch?v=eT_hKKORDXo	Denis Shumakov	https://www.youtube.com/channel/UCS7ztnbtsXGMgkJBz9msp7g	28000	2015-09-29	232	72	m	knowledge	promotion			Кипрей узколистный — это такая трава, изучение которой нужно начинать с поиска информации по ее латинскому...
Yu332	Кипрей Иван чай и его целебные свойства, польза	https://www.youtube.com/watch?v=fxYEJDq6u3Y	Сергей Куприянов	https://www.youtube.com/channel/UCU6eUh8zmYGXlAXR3TaOAVw	1100	2018-02-10	70	0	m	medicine	benefits			Кипрей или как его называют в народе Иван чай, его целебные и полезные свойства, целительные действие на...
Yu333	Иван-Чай из молодых побегов	https://www.youtube.com/watch?v=l_DrPoWlbs8	Иван Чай Воскресенский	https://www.youtube.com/channel/UChi1JqXBVq_OSopKCnKYUFQ	368	2019-05-23	23	0	m	practices	preparing			Заготавливаем Иван-Чай из молодых побегов. Наша группа вконтакте: https://vk.com/ivanchaivoskres Наш инстаграм...
Yu334	Иван чай при простатите	https://www.youtube.com/watch?v=f6WcSFBHDk8	Лечение Простатита	https://www.youtube.com/channel/UCYAwa-UCpX32e25eqs4IZ8Q	1300	2015-12-27	0	0	m	medicine	men's health			Лечение простатита - http://vk.cc/4Ac68Y Желаю Вам поскорее избавиться от простатита и чтобы у Вас никогда не было...
Yu335	Иван чай Станок для скручивания	https://www.youtube.com/watch?v=deRnDpafotA	Азат Бадретдинов	https://www.youtube.com/channel/UChqmUkDJBVBrbuEvBvBi6hw	17000	2016-05-14	159	6	m	practices	preparing
Yu336	Весенний Иван чай. Заготовка иван-чая	https://www.youtube.com/watch?v=YFaPigV7jvU	Ivan Ivanichev	https://www.youtube.com/user/ivanchaevich	1200	2014-11-08	2		m	practices	collecting	preparing		Прогулки с преподавателем ботаники и фармакогнозии - Дмитрием Павловичем Ефейкиным. Повествование о иван...
Yu337	ИВАН ЧАЙ, РОДНИК И РАДОСТЬ ОБЩЕНИЯ!	https://www.youtube.com/watch?v=DmYvUciGzZE	Как прекрасен этот мир!!	https://www.youtube.com/user/cometoknowtheworl	215	2019-08-14	30	0	f	practices	collecting	preparing		ПРИРОДА НАША ЗАМЕЧАТЕЛЬНА! https://www.youtube.com/playlist?list=PLLgqmpXxjqZmzHQeQSKp_PB_yml1ryj1T А увидеть это может ...
Yu338	Иван-чай ферментированный	https://www.youtube.com/watch?v=sVDZCC71tZI	Домашнее вкуснее	https://www.youtube.com/channel/UCCbgSfYWL_wk2c6TLtc2sfA	910	2015-07-19	129	5	m	practices	collecting	preparing		Иван-чай успокаивает не хуже знаменитой валерианы, расслабляет тело после тяжелого дня, снимает...
Yu339	Иван-чай на ДАЧЕ Зацвёл!!!	https://www.youtube.com/watch?v=Yaia-sjBR-Q	ДАЧА НА ОСТРОВЕ	https://www.youtube.com/channel/UCzHa9GLw2r9vaSVsKfbl1zg	83	2019-07-07	6	0	m	nature	landscape			https://www.instagram.com/alexkoreya/ Эксперимент с посадкой Иван-чая на даче получился удачным. Осенью посадили ...
Yu340	Кипрей (Иван чай)	https://www.youtube.com/watch?v=qEm_VjwgpcE	Владимир Кузьмин	https://www.youtube.com/user/vladimirkl7	534	2014-10-01	4	0	m	economy	business			Кипрей (Иван чай). Внешний вид, короткое описание, применение. http://zelenaya-lavka.ru/shop/travy/kiprei-trava-ivan-chai/
Yu341	Иван-чай - ЗАЧЕМ?!	https://www.youtube.com/watch?v=abQsW7Ic8FQ	Вадим Кирсанов Здравчай	https://www.youtube.com/user/vadimnkgm	1400	2018-02-08	36	1	m	knowledge	promotion			Почему иван-чай это не просто вкусный напиток, а важный элемент здорового питания русских людей?...
Yu342	Как собирать, сушить и ферментировать иван чай / #СамогонСаныч	https://www.youtube.com/watch?v=73YsDXWkBgc	Самогон Саныч	https://www.youtube.com/channel/UC5C-JDduUzdbBhUS-9iHxvw	9300	2017-07-16	209	8	m	practices	collecting	preparing		Как собирать и сушить Иван чай https://youtu.be/73YsDXWkBgc Подписывайтесь на канал! Жмите!
Yu343	Иван-чай	https://www.youtube.com/watch?v=GMBTJ3H6JxI	Главные новости Екатеринбурга :: Студия 41	https://www.youtube.com/user/allekbnews	1400	2016-07-14	11	1	f	economy	producing			Кому чаю? На Среднем Урале в небывалый урожай Иван-травы Близлежащие поля и луга буквально покрыты...
Yu344	ИВАН ЧАЙ. Капорский чай. ПРОСТЫЕ И ЛЕГКИЕ СПОСОБЫ ПРИГОТОВЛЕНИЯ.	https://www.youtube.com/watch?v=8cMEOZ5acmM	ELENA ELKINA Мир вашему дому	https://www.youtube.com/channel/UCTT8fobFWB-JaY2bRUvGz5g	6800	2016-08-21	199	7	f	practices	preparing	consuming		Все этапы приготовления иван-чая. ферментация.сушка-жарка. Все подробно рассказываю и показываю. Способ...
Yu345	ИВАН ЧАЙ!!! УНГУРСКИЙ ЧАЙ ИЗ ЛИСТЬЕВ ЕЖЕВИКИ!!	https://www.youtube.com/watch?v=f7n6LxdYx2U	Галкин Сад	https://www.youtube.com/channel/UCxA6_Qf9mRbKWqKQBtUJDzg	2000	2019-10-20	175	2	f	practices	preparing
Yu346	Иван-чай как быстро собирать	https://www.youtube.com/watch?v=t_XaHBPComU	Алекс Кипрей	https://www.youtube.com/channel/UCiALEwE7i4N1AefArJnNIvg	404	2017-07-31	5	0	m	practices	collecting			Иван-чай, кипрей, русский чай, сбор чая в России.
Yu347	Как сделать чай из Иван-чая (кипрея)! Приготовление чая в домашних условиях.	https://www.youtube.com/watch?v=UfTRYpEt7dc	Готовим Вкусняшки!	https://www.youtube.com/channel/UCTEwoXbSkOyzId_Hv9YYgxQ	9400	2017-06-14	115	24	f	practices	preparing			Спасибо, что готовите с нами!!! Подписывайтесь на канал! Приготовить чай в домашних условиях? Возможно вы...
Yu348	Иван-чай пойдёт на экспорт в Индию	https://www.youtube.com/watch?v=LrEmETqePC8	Главные новости Екатеринбурга :: Студия 41	https://www.youtube.com/user/allekbnews	292	2018-07-26	3	0	m	economy	producing			Уральский иван-чай будут продавать в Индии Чем индусам так понравился наш иван-чай? Невероят...
Yu349	Время пить Иван-чай. На Урале возрождают древние традиции	https://www.youtube.com/watch?v=S3v_YoSd6xU	Ямал Регион	https://www.youtube.com/channel/UCDAnB2VOhmpeNF6wN6eimQA	829	2016-08-10	3	0	m	economy	producing			Возрождая забытые традиции, за сезон на среднем Урале собирают и перерабатывают несколько десятков тонн...
Yu350	Иван-чай - русская Река Жизни	https://www.youtube.com/watch?v=RVVF1nNW7t4	Медвежий угол	https://www.youtube.com/channel/UC0SxYFQBn4sZNErDgUP7aIA	2000	2018-01-29	119	2	f	knowledge	promotion			таёжный магазинчик https://www.willowherb.info/
Yu351	Сбор лекарственных трав: 1 часть:Иван-чай/зверобой/таволга//применение.	https://www.youtube.com/watch?v=-bL3ert5h4A	Деревенские посиделки	https://www.youtube.com/channel/UC5uAZPoiv221l0D0FmF4YLQ	8000	2016-07-02	113	7	f	practices	collecting	medicine		В видео рассказываю о сборе трав для домашней аптеки.Подписаться на наш канал можно ...
Yu352	Иван чай.	https://www.youtube.com/watch?v=544U6YxsFDg	ALEXANDR20101970	https://www.youtube.com/user/ALEXANDR20101970	7500	2013-07-27	52	5	m	practices	collecting	preparing		Лечебные свойства Иван -- Чая. Сборы трав с кипреем лечат все воспалительные заболевания половой...
Yu353	иван чай выращивание семенами	https://www.youtube.com/watch?v=1AEel_dQdOM	SIMPLE LOGIC	https://www.youtube.com/channel/UCa9egPRcLFMNEovQ_9K2ueA	3900	2016-06-14	26	16	m	practices	growing			иван чай выращивание семенами.
Yu354	Как сделать Иван-чай в домашних условиях!Три способа сушки | Папа вам не мама	https://www.youtube.com/watch?v=STX6uNYEays	Я БАТЯ	https://www.youtube.com/channel/UCCBVq2bGBSJ2bRE86Fe5d8w	3500	2017-07-09	154	5	m	practices	preparing			Испытал три способа сушки и два способа ферментирования иван-чая в домашних условиях! Получился...
Yu355	Иван-чай в августе можно приготовить из семян	https://www.youtube.com/watch?v=bWjiOQc6Fmc	Родовые поместья и экопоселения	https://www.youtube.com/channel/UC7wM1ego65A_IWWT074BkFw	348	2016-08-18	7	0	f	practices	consuming			Иван чай или кипрей узколистый можно собирать не только в июне и июле, но и в августе. Кроме листьев и...
Yu356	Карельский иван-чай. Полезные свойства. Секреты производства.	https://www.youtube.com/watch?v=y2QqbgYJf84	РуСло	https://www.youtube.com/channel/UCXQzGL6Zakk_o9PYhYDyjHQ	120	2019-03-11	6	0	m	economy	producing			Встреча с Алексеем Семченко в студии Школы Блогеров в Петербурге. Январь 2019. #ШколаВидеоДобра.
Yu357	ИВАН ЧАЙ: свойства, сбор, сушка, ферментация	https://www.youtube.com/watch?v=8s9LZqNlhpA	Евгений Раевский	https://www.youtube.com/user/VlogEvgeniRaevski	37000	2015-07-27	608	20	m	practices	collecting	preparing		В этом видео ты узнаешь о полезных свойствах Иван чая (Копорский чай) как его правильно собирать, вялить,...
Yu358	Иван - чай/сушка/ферментация/чаепитие	https://www.youtube.com/watch?v=VtaRc_nCcpo	Чайкин Live	https://www.youtube.com/channel/UCU-aE_Msmt-2dPOkTm145Bw	6900	2016-07-18	384	3	m	practices	collecting	preparing	consuming	Заготовка иван чая, весь магический процесс ферментации и сушки. От зелёных листьев до вкуснейшего чая....
Yu359	Make Fireweed Tea Easy Steps/ просто приготовить Иван-чай кипрей КОПОРСКИЙ ЧАЙ ALASKA	https://www.youtube.com/watch?v=u2xanOwKNjo	Ruva A.A	https://www.youtube.com/user/RuvimAbaras	569	2017-09-05	18	1	m	practices	preparing			ivan tea ALASKA КОПОРСКИЙ ЧАЙ Make Fireweed Tea Easy Steps/ просто приготовить Иван-чай кипрей КОПОРСКИЙ ЧАЙ.
Yu360	Как правильно пить иван-чай	https://www.youtube.com/watch?v=Joz85fGgS-E	ИваныЧай	https://www.youtube.com/channel/UCOAyf1f6c-aKWQaFrxno3KA	1200	2017-08-09	14	2	m	practices	consuming			Шуточное видео про то как мы пили иван-чай во время купания на речке.
Yu361	Как правильно выбрать Иван чай.	https://www.youtube.com/watch?v=lg6g9CbAP0o	Ольга Суслова	https://www.youtube.com/channel/UCK0OetcPhP1Fi88KFUKTmIA	193	2018-01-29	11	0	f	practices	consuming			В этом видео Вы увидите, как правильно выбрать Иван-чай. В чём отличие настоящего чая, сохранившего...
Yu362	ИВАН ЧАЙ / Сбор, заготовка, ферментация, сушка.	https://www.youtube.com/watch?v=NZWsm9NtwS4	Elena Taramanova	https://www.youtube.com/channel/UC9d2hT2yyPAaQqcHYZazGSA	196	2019-07-27	21	0	f	practices	collecting	preparing		иванчай #кипрей.
Yu363	Иван чай	https://www.youtube.com/watch?v=eGqN95QuAbM	Живая Пища	https://www.youtube.com/channel/UCEkvABPnOTnfwWlCI1JaVqg	550	2018-07-26	17	0	m	economy	producing			наш сайт: живаяпища.рф 00:36 – Чем Иван-Чай «Живая Пища» отличается от остальных? 5:51 – Отзывы о Иван-Ча...
Yu364	ИВАН-ЧАЙ (последний штрих)	https://www.youtube.com/watch?v=Ew6BknIl1BI	aleksudis !	https://www.youtube.com/channel/UCnQ-MR4XX4J6IpO9eVuJDhg	44000	2016-08-04	715	31	m	practices	consuming	preparing
Yu365	Иван чай	https://www.youtube.com/watch?v=nhh7xDwksto	Павел Астапов	https://www.youtube.com/user/astapmazdovod	5500	2015-02-12	59	2	m	economy	producing			Иван чай - сборы, производство. Фильм о производстве Иван чая. Заказать Иван чай - http://vk.com/daritaigi.
Yu366	В Ярославской области начали производить Иван-чай	https://www.youtube.com/watch?v=8z42dBMh2tU	Телеканал Первый Ярославский. Ярославль	https://www.youtube.com/channel/UCXHOGCUF5aP_8HHrc7vDWaQ	176	2019-08-01	4	1	f	economy	business
Yu367	Добрые традиции - иван-чай с чагой	https://www.youtube.com/watch?v=FO72YPMyiWg	Добрые традиции	https://www.youtube.com/channel/UCZBICMOFNnEkuuf47u-pC8w	188	2017-09-18	3	0	f	economy	business			Иван-чай с чагой от компании "Добрые традиции" состоит только из натуральных компонентов. Купив...
Yu368	Иван-чай Малиновский № 1 "Кедровый"	https://www.youtube.com/watch?v=T7FzTF0Xu2M	Медвежий угол	https://www.youtube.com/channel/UC0SxYFQBn4sZNErDgUP7aIA	644	2016-09-19	28	0	f	practices	consuming	promotion		Этот фильм снят в рамках благотворительного образовательного проекта ШКОЛА ТРАВОВЕДЕНИЯ И этот проект...
Yu369	1. Сбор майского Иван чая.(Кипрей).	https://www.youtube.com/watch?v=vxXYhFBj52U	Анатолий Масалов	https://www.youtube.com/channel/UCWcrCFOpFEkzPryFQe0E_Ew	52	2019-05-22	2	0	m	practices	collecting			Про ядовитые растения при сборе Иван чая. https://www.youtube.com/watch?v=vw79LEx4RuM.
Yu370	Іван-чай Иван-чай рецепт приготовления пошаговая инструкция	https://www.youtube.com/watch?v=Fq057GMdTKU	Семья Поддубных	https://www.youtube.com/user/yustikp	82000	2014-07-26	329	60	m	practices	preparing	consuming		Расскажу как приготовить копорский чай. Смотрите рецепт приготовления. Иван-чай очень полезный...
Yu371	Иван-чай. Часть 2.	https://www.youtube.com/watch?v=z2YBv4-dte4	Дача без фанатизма	https://www.youtube.com/channel/UCzIwlzkA4k1a-6CfTY2hO3A	1500	2017-07-14	51	0	f	practices	preparing			Листья вялим и ферментируем: два способа ферментации.
Yu372	Иван-чай 2017 г и стиральная машина для закручивания листа	https://www.youtube.com/watch?v=O1nHETHLU5s	АЛЕКСАНДР БУЗАНАКОВ	https://www.youtube.com/channel/UCJAY_rP1tpzXXhbtBqJB0iA	7500	2017-08-16	80	0	m	practices	preparing			3 часа работы и годовой запас чая готов ,провел модернизацию стиральной машины ,и дела пошли в гору увели...
Yu373	Как правильно заварить иван-чай?🍯☕	https://www.youtube.com/watch?v=LrdUvh8Yvi4	Интернет магазин Айдиго	https://www.youtube.com/channel/UCBrwYZ10tLILye_TtzRiPBw	1500	2016-08-01	11	2	n	practices	preparing			Завариваем крупнолистовой иван-чай. "Медовый спас" - зрелые листья иван-чая, собранные в пери...
Yu374	Усинск. На Возее расцвёл иван-чай (Видео клип, 2014)	https://www.youtube.com/watch?v=PPCmudk7nmk	winchester156	https://www.youtube.com/channel/UC9pMULjZNkKyIHk_Y4511mg	3400	2014-09-01	25	1	m	practices	growing
Yu375	Иван-чай естественной ферментации, лист и коробочки - завариваем.	https://www.youtube.com/watch?v=83-Mykk8FBM	Вадим Кирсанов Здравчай	https://www.youtube.com/user/vadimnkgm	370	2018-09-26	11	1	m	knowledge	promotion			В этом ролики я описываю вкус иван-чайного листа и коробочек иван-чая естественной ферментации,...
Yu376	Иван - чай Карлагашский. Производство Иван-чая и его ферментация. Полезные свойства	https://www.youtube.com/watch?v=NpkhRGqLjVY	Дарья Гиряева	https://www.youtube.com/channel/UCEzXGvEVhGhDG97Oi-mU-Yg	2100	2016-09-17	37	1	f	economy	producing			Продажа Иван-чая от производителя Иван-чай двойной ферментации + различные купажи. Иван-<...
Yu377	Как лучше всего заварить иван-чай, часть 1	https://www.youtube.com/watch?v=QLPfDjeOsJw	Александр Спирин	https://www.youtube.com/channel/UCO9_6VTNihdnGugk2jvD1Cg	5400	2015-07-11	14	16	m	practices	consuming
Yu378	Иван-чай. Пошаговая инструкция	https://www.youtube.com/watch?v=Z62JJEW_m28	ya gunin	https://www.youtube.com/channel/UCcvjfHVinY0wlOWzMzveeSw	1500	2017-09-05	11	1	f	practices	consuming	preparing		Как собрать, переработать и приготовить иван-чай.
Yu379	Иван чай - узнайте чем полезен Иван чай?	https://www.youtube.com/watch?v=KFhrvenF20k	Школа Здоровья	https://www.youtube.com/channel/UCED1UagvNofj6KPR7G5TnvA	1100	2016-07-12	2	4	m	economy	business			Более подробно почитать про Иван Чай и купить его можно по этой ссылке: http://altai-green.ru/ivan-chaj-kiprej-50gr-1 ...
Yu380	купить семена иван чая в интернет магазине	https://www.youtube.com/watch?v=iQGyKG_5lqE	Золотой пуэр	https://www.youtube.com/channel/UCFdy8GKnLUygNZSp-WMQ7qA	663	2017-03-16	2	9	m	economy	business	promotion		Хороший чай Пуэр с Алиэкспресс. ✓ Ссылки 1. https://goo.gl/5jF1ud ✓ Ссылки 2. https://goo.gl/Gc0pGC ✓ Ссылки 3.
Yu381	Усыхание объема Иван-Чая (Во сколько раз усыхает Иван-Чай)	https://www.youtube.com/watch?v=D_o4bEmTChs	Саня Тамбовский	https://www.youtube.com/channel/UC9crXswt5gSJe44sO6GCOYg	370	2018-07-07	25	0	m	practices	preparing
Yu382	Как я делаю листовой иван-чай, иван-чай Сибирская вишня и иван-чай Бурый медведь	https://www.youtube.com/watch?v=xakdax8OF6Y	Медвежий угол	https://www.youtube.com/channel/UC0SxYFQBn4sZNErDgUP7aIA	3800	2018-04-25	226	6	f	practices	preparing			Как я делаю листовой иван-чай иван-чай Сибирская вишня и иван-чай Бурый медведь.
Yu383	Иван-чай осенью	https://www.youtube.com/watch?v=QL_rsS_rTH4	Герман Машков	https://www.youtube.com/user/MrGerman2010	1100	2013-09-18	3	3	m	nature	landscape			Иван-чай (лат. Chamerion) — род многолетних растений семейства Кипрейные (Onagraceae). Встречается повсеместн...
Yu384	Иван Чай. Кипрей .	https://www.youtube.com/watch?v=C8WQhipbZ6E	Дача Сад Огород	https://www.youtube.com/channel/UC6tnzDRZ5UScAGSZAW1J8mg	6100	2015-01-02	36	3	m	practices	collecting	promotion		Применение,польза,заготовка иван чая.
Yu385	Иван Чай - АЛТАЙМАТРИ - травы с Алтая	https://www.youtube.com/watch?v=ylbn4FAkXww	altaimatri	https://www.youtube.com/user/altaimatri	2700	2015-06-24	0	0	m	economy	business			Иван Чай (Кипрей узколистный). Купить иван чай http://altaimatri.ru/product/ivan-chaj/ Инструкция по применению иван...
Yu386	ПОЕЗДКА ЗА ИВАН ЧАЕМ (КИПРЕЙ), КОГДА И КАК СОБИРАТЬ ИВАН ЧАЙ (КИПРЕЙ)	https://www.youtube.com/watch?v=BpbiSAJdv_A	Земляничное ассорти	https://www.youtube.com/channel/UCwgrGfjH5XmT8iSNW6gBDOg	639	2018-07-23	7200	222	f	practices	collecting			Ролик о том , когда и как собирать иван чай (кипрей)
Yu387	Иван - чай. Сбор и приготовление чая.	https://www.youtube.com/watch?v=rcVV72IU53c	Дашины Сказки	https://www.youtube.com/channel/UClSuRvDwX79MheHJ-BCC4_g	65	2019-08-05	20	0	f	practices	collecting	preparing		Created by VideoShow:http://videoshowglobalserver.com/free Иван чай До начала XX века значительной популярностью в ...
Yu388	Иван-чай.Сбор и приготовление	https://www.youtube.com/watch?v=7l4fvMWSPkU	Старое место	https://www.youtube.com/channel/UCREYo5ZgqECaJklZVVUEg6w	1500	2016-07-29	61	2	m	practices	collecting	preparing		Иван-чай или копорский чай,сбор и ферментация в домашних условиях.Смотрите видео и подписывайтесь...
Yu389	иван чай выращивание семенами видео№1	https://www.youtube.com/watch?v=y4EkE6uV6uU	SIMPLE LOGIC	https://www.youtube.com/channel/UCa9egPRcLFMNEovQ_9K2ueA	5600	2016-06-10	25	16	m	practices	growing			иван чай выращивание семенами видео№1
Yu390	Иван-чай. Пошаговый видео-рецепт.	https://www.youtube.com/watch?v=_qDlw2fmXk4	Саада Альтман	https://www.youtube.com/channel/UCF04BZ32A7fAFT2aulxUmNA	5900	2016-07-13	33	15	f	practices	collecting	preparing		В этом видео я засняла все этапы приготовления такого замечательного напитка, как иван-чай.
Yu391	Лесная поляна. Иван-чай цветёт	https://www.youtube.com/watch?v=B-qwIYNWVh0	Лариса Ивановна	https://www.youtube.com/channel/UCgW7byD1F8-MbAP8ifpsiFQ	794	2019-07-22	195	0	f	knowledge	nature			Прогулка с таксами. Цветёт иван-чай.
Yu392	Иван-чай ручной работы из Мещеры. (Russian tea).	https://www.youtube.com/watch?v=3h7qx8ynfpw	Александр Вяземский	https://www.youtube.com/user/17711771100	11000	2016-01-27	43	8	m	economy	business			Копорский чай (Иван-чай) листовой, ручного сбора, вакуумной (анаэробной) ферментации и ручной перера...
Yu393	Иван-чай// ферментация и сушка.	https://www.youtube.com/watch?v=Vj38GE9Latw	Деревенские посиделки	https://www.youtube.com/channel/UC5uAZPoiv221l0D0FmF4YLQ	28000	2016-07-11	108	46	f	practices	preparing			В видео рассказываем о том, как мы перерабатываем Иван-чай с помощью кухонного комбайна, как фермент...
Yu394	Иван-чай отзывы	https://www.youtube.com/watch?v=twd15pxdGS4	Иван-чай отзывы	https://www.youtube.com/channel/UCSS1Y250Wf6YPwkGnAcFHeA	423	2016-11-07	2	1	m	economy	business			Иван-чай отзывы - представляем вашему вниманию отзыв от нашего постоянного клиента Сергея. Ему очен...
Yu395	ИВАН ЧАЙ. ШЕСТЬ ЭТАПОВ ФЕРМЕНТАЦИИ ИВАН ЧАЯ.	https://www.youtube.com/watch?v=TJ9j76PyN78	Павел Яковлевич	https://www.youtube.com/channel/UCLTdKx-2G4nOdciWvGEVG2g	5300	2017-07-24	42	15	m	practices	preparing			СЕКРЕТ БЫСТРОГО СКРУЧИВАНИЯ ЛИСТА. ЧАСТЬ 2. Один из способов изготовления или приготовления Иван чая....
Yu396	ЛЕЧЕНИЕ ПРОСТАТИТА и не только!. КИПРЕЙ. ИВАН ЧАЙ	https://www.youtube.com/watch?v=497M8TAXHe4	Природная аптека	https://www.youtube.com/channel/UCT0lwqfADbqzkMh3rBGKqAA	3600	2017-03-05	33	2	m	medicine	men's health			ЛЕЧЕНИЕ ПРОСТАТИТА и не только. КИПРЕЙ. ИВАН ЧАЙ Лечение простатита а так же многих других заболеваний....
Yu397	Иван-чай. Детская помощь. Что ест Ваня. Природа Алтая// Семья Фетистовых	https://www.youtube.com/watch?v=RIQuSG6GXcs	Семья Фетистовых	https://www.youtube.com/channel/UCRz5q3pz2Ej-P42cTDMA1OA	6800	2019-07-11	576	5	f	practices	collecting			Друзья ! Ваши лайки, комментарии, репосты в соцсетях помогают нашему каналу. Посмотрели - поставили лайк ,...
Yu398	Розы и иван- чай. Как правильно ферментировать и сушить.	https://www.youtube.com/watch?v=qVhHnOsT6p0	Татьяна Зенева	https://www.youtube.com/channel/UCfA6kwP2ri-KR_APi4bgh_A	9900	2017-07-18	245	6	f	practices	preparing			Я ВК https://vk.com/id228186981 Плейлист с рецептами домашних кремов и масок ...
Yu399	Сентябрь, Лес, Иван-чай.	https://www.youtube.com/watch?v=eF9RMT3naUs	Уход в лес	https://www.youtube.com/user/WaffenCastle	839	2015-09-17	14	0	m	nature	landscape			Мотоцикл Минск Снимал с помощью камеры SJ4000. Приятного просмотра) JOIN VSP GROUP PARTNER PROGRAM: ...
Yu400	Иван-чай. Фильм компании "Родник здоровья".	https://www.youtube.com/watch?v=NmdR3uW-v-s	Родник Здоровья	https://www.youtube.com/user/RodnikZdor	2100	2016-06-29	17	0	m	knowledge	promotion			Увлекательный рассказ об иван-чае. Растении, которое с незапамятных времен славится своими удивительны...
Yu401	Иванчай. От сбора и до готовности. Открытый мастер класс от НСР (2017)	https://www.youtube.com/watch?v=mIw_Nk3xGrE	Народное Славянское радио	https://www.youtube.com/channel/UCDzpaGtlAnaxi-HURRmAcGg	2400	2017-08-10	124	0	m	practices	collecting	preparing		Многие знают, что "иванчай" полезен. Однако, нам часто задают вопросы: - Как собрать иванчай? - Как ферментиро...
Yu402	Как правильно заготовить Иван чай	https://www.youtube.com/watch?v=WpGWoA60mEQ	Наталья Горбачева	https://www.youtube.com/user/pionyissimo	2200	2016-07-12	35	0	f	practices	preparing			Рецепт заготовки и приготовления ферментированного Иван-чая. Как сделать вкусный и полезный чай...
Yu403	Иван-Чай. Горы Заилийский Алатау	https://www.youtube.com/watch?v=RMTi557nSEs	Татьяна Иванова	https://www.youtube.com/channel/UC0G3R2eJz4AFbnPeDwQNbNg	647	2015-07-08	0	0	f	nature	landscape			Понравилось? Подпишись! https://www.youtube.com/channel/UC0G3R2eJz4AFbnPeDwQNbNg?sub_confirmation=1 Моя ...
Yu404	Как приготовить Иван чай своими руками.Пошаговая инструкция	https://www.youtube.com/watch?v=kffkjnvCNHs	Павел Жидков	https://www.youtube.com/channel/UCD_e_utFOt6-Vkor17P8RzQ	176	2016-07-23	2	1	m	practices	preparing
Yu405	Иван чай, полезные свойства, противопоказания и магия цветка	https://www.youtube.com/watch?v=Y1CR06U6g7s	Алексей Короткевич	https://www.youtube.com/channel/UCO58WsBjbxBsvvBn1GGFv3w	376	2015-11-03	4	0	m	knowledge	promotion
Yu406	Сок-лизун из 🌺🌺🌺 кипрея (Иван-чай). Russian tea.	https://www.youtube.com/watch?v=imIv51n0n_E	Александр Вяземский	https://www.youtube.com/user/17711771100	2500	2018-06-06	76	2	m	practices	consuming			Готовим сок из свежей травы кипрея узколистного (Иван-чай). Мой адрес: gusevsky59@gmail.com Мой сайт: http://www.zdravo.biz ...
Yu407	Иван чай обзор 2 июня 2017	https://www.youtube.com/watch?v=4qP0LK4cZ1Y	Wladimir Sacharow	https://www.youtube.com/channel/UCVz05vGtq4JLMxHkH2cV0Vw	2100	2017-06-02	61	4	m	practices	consuming			Иван чай обзор 2 июня 2017.
Yu408	Иван-чай : Поиск и сбор (ч.1)	https://www.youtube.com/watch?v=Xyi0rtl2j2w	Уход в лес	https://www.youtube.com/user/WaffenCastle	2400	2016-08-01	49	0	m	practices	collecting
Yu409	ИВАН-ЧАЙ. Все этапы. Сбор. Завяливание. Заморозка. Сушка. Ферментация. 😉Копайсов	https://www.youtube.com/watch?v=3WneOjX5Odg	Копайсов	https://www.youtube.com/channel/UCZ10_gTBInExdOyViDgrp3g	1500	2017-07-25	14	13	m	practices	collecting	preparing	consuming	Коротко, но подробно. Как я готовлю ИВАН-ЧАЙ. Все этапы. Сбор. Завяливание. Заморозка. Сушка. Фермента...
Yu410	Иван Чай	https://www.youtube.com/watch?v=moKSlHPnjuY	RSFSRTOMSK РСФСРТОМСК	https://www.youtube.com/channel/UCWwXwZfaXvGcwH7rVqUHxMg	281	2019-07-16	21	1	m	practices	collecting			Сбор Иван Чая Июль 2019 Тем кто смотрит, особенно тем кто "мониторит" сообщаем... фраза из ХФ. "Брат 2": https://www ...
Yu411	Сказ о русском чае. Иван-чай	https://www.youtube.com/watch?v=DYbvWXYVF7k	Сергей С	https://www.youtube.com/channel/UCC31ioX7Xg_gCKuYDKEnLZw	25000	2013-04-03	134	4	m	knowledge	promotion			Правдивый сказ о том как и почему был забыт, но вновь возрожден русский чай - "Иван-чай". www.ivanchai-centr.ru.
Yu412	Где в Новосибирске собирать иван чай	https://www.youtube.com/watch?v=m3KTB_XoR6E	МЫСЛИ ВСЛУХ 2.0	https://www.youtube.com/user/Roma1099	51	2018-08-11	3	0	m	practices	collecting			Мысли вслух 2.0 Поддержать нашу стройку можно следующими способами: карта Сбербанк 63900244 9029579317 И ...
Yu413	Варенье из сосновых шишек и иван-чай от производителя.	https://www.youtube.com/watch?v=b70WkfbdBog	infoperepel	https://www.youtube.com/user/infoperepel	1600	2014-01-31	7	1	f	economy	business			Сюжет рассказывает, как один замечательный фермер решил производить не только вкусные, но и полезные проду...
Yu414	Иван-чай от фермера Сергея Баклыкова. Дегустация на выставке	https://www.youtube.com/watch?v=iVhxz1KdhP8	Главный фермерский портал ФЕРМЕР.RU	https://www.youtube.com/user/FermerAE	4000	2015-01-29	27	2	m	economy	business	promotion	consuming	Фермер Сергей Баклыков бесплатно угощал всех иван-чаем, собственного производства. V самая престижн...
Yu415	Пока цветёт иван-чай.	https://www.youtube.com/watch?v=5S3c7__ereU	Александр Перминов	https://www.youtube.com/user/dukatorandom	573	2017-07-14	12	0	m	nature	landscape
Yu416	ИВАН ЧАЙ И ТАВОЛГА от Сибирского здоровья! Купить ИВАН ЧАЙ И ТАВОЛГА от Сибирского здоровья	https://www.youtube.com/watch?v=cKO9ZfgOC5I	Озарение - РИСОВАННАЯ рекламная площадка!	https://www.youtube.com/channel/UC6LAfdMd7M9aLTjlLMDmrwA	230	2017-05-31	2	2	m	economy	business			Добрый вечерок, дорогие друзья и гости!) В данном видео представлен обзор продукта ИВАН ЧАЙ И ТАВОЛГА от...
Yu417	385. Фито чай: амарант, иван чай и мелисса. Мой рецепт. Амурка онлайн.	https://www.youtube.com/watch?v=tR-6B_ubBfc	АМУРКА Онлайн	https://www.youtube.com/user/maxsima777	14000	2014-12-05	137	13	f	practices	consuming			12-06-2014_111657(1) 385 Фиточай: амарант, иван чай и мелисса. Рецепт. https://youtu.be/tR-6B_ubBfc?list=PLQ.
Yu418	Иван-чай / кипрей узколистный (лат. Chamerion angustifolium)	https://www.youtube.com/watch?v=_BN22jmJQZw	EX Team	https://www.youtube.com/channel/UC-kY_Z1lvPQ6JaSYrk4ftiA	955	2019-07-14	26	0	f	practices	collecting	preparing		Вам понравился фильм? Ваше мнение важно, поставьте лайк 👍или дизлайк 👎 Подписывайтесь на наш канал......
Yu419	Иван-чай. Гранулирование. 2 этап подготовки.	https://www.youtube.com/watch?v=SNHCttFWsOU	IVANTEA51 ECWID COM	https://www.youtube.com/channel/UC_uAR0d6PDnl5QumpB8e96A	229	2017-11-11	3	1	m	practices	preparing			Смотрите больше информации здесь - ivantea51.ecwid.com instagram.com/ivantea51 БлагоДарим за внимание!
Yu420	Иван-чай Малиновский № 7 листовой	https://www.youtube.com/watch?v=mQnAoF3TLyw	Медвежий угол	https://www.youtube.com/channel/UC0SxYFQBn4sZNErDgUP7aIA	824	2017-10-07	51	1	f	knowledge	promotion			Иван-чай малиновский № 7 листовой и другие виды иван-чая можно купить в таёжном магазинчике...
Yu421	ИВАН ЧАЙ | ферментация сбор сушка секреты | Кир Сабреков	https://www.youtube.com/watch?v=_sxkvM-QUJg	Кир Сабреков	https://www.youtube.com/channel/UCz7ZnHXLgjOrqHlf98Zv29Q	150	2019-09-02	32	0	m	practices	preparing	collecting	consuming	Проходя по ссылкам расположенным ниже вы можете открыть интересующий вас этап изготовления Иван-чая
Yu422	Заварить 🌺 Иван-чай 🍵 10 раз : миф или реальность? Russian tea.	https://www.youtube.com/watch?v=apxB6efnnUI	Александр Вяземский	https://www.youtube.com/user/17711771100	1800	2017-11-05	75	0	m	practices	consuming			Простой эксперимент, цель которого - выяснить число качественных повторных заварок копорского чая домашне...
Yu423	иван чай как собирать ферментировать сушить	https://www.youtube.com/watch?v=g9NMeTDrs-w	Дневник Спицы	https://www.youtube.com/channel/UCDqItgYt3qtTlx-LLoC2ODg	1400	2017-07-09	29	3	m	practices	preparing			иван чай как собирать ферментировать сушить #ИванЧайКакСобирать #ИванЧайКакФерментировать #ИванЧайКа...
Yu424	Иван-чай, элитный, двойной ферментации, из молодого кипрея.	https://www.youtube.com/watch?v=aBTL5TtQF8Q	Владимир Давыдов	https://www.youtube.com/user/beehiveboa	4600	2017-06-03	26	24	m	practices	collecting	preparing
Yu425	Вологодский Иван чай, производство	https://www.youtube.com/watch?v=C2SF72UlV0M	Elena Mogileva	https://www.youtube.com/channel/UCUvi3Z6BaxSGMwyvdSg9d4A	513	2017-11-09	2	0	f	economy	producing			Отрывок передачи "Еда живая и мертвая" НТВ, съемка одного из производств компании Вологодский Иван-чай...
Yu426	Иван чай. Заготовка, ферментация, сушка в домашних условиях. КИПРЕЙ	https://www.youtube.com/watch?v=RHpEw_u8xOQ	Вкусные рецепты от Зульфии	https://www.youtube.com/channel/UCo2cZ9dLGV0KbXye-JSsx-w	87	2019-07-22	13	0	f	practices	collecting	preparing		Заготовка, ферментация и сушка иван-чая. Два популярных способа ферментации иван-чая в домаш...
Yu427	Ферментируем листья Кипрея. Иван-Чай способы ферментирования.	https://www.youtube.com/watch?v=EL_n_FYao0w	Дыхание Мира	https://www.youtube.com/user/pskov7	182	2019-06-21	20	0	f	practices	preparing			Ферментируем листья Кипрея. Иван-Чай способы ферментирования. Как ферментировать иван-чай в домашних услов...
Yu428	Кипрей Иван чай 2019	https://www.youtube.com/watch?v=Dqeg4gntBSc	Юрий	https://www.youtube.com/channel/UC30XNQWcoqpuDegr5YAIiHA	106	2019-06-04	6	0	m	practices	collecting			Кипрей Иван чай 2019.
Yu429	Как выглядит гранулированный иван-чай? Где купить иван-чай оптом?	https://www.youtube.com/watch?v=IZl6oKqnEr0	Продажа иван-чая и мёда	https://www.youtube.com/channel/UCsB5twXRjd0LtnBIyWDJ_5w	642	2016-10-28	4	0	m	economy	business			Приобрести Иван-чай от производителя из деревни Кукуйка можно на нашем сайте http://kukuika.com Вступайте...
Yu430	Иван чай! Кипрей! Капорский чай! Мой вариант)))	https://www.youtube.com/watch?v=LQZvz3S5F7M	Евгений Скобелев - Пчеловодство Удмуртии	https://www.youtube.com/channel/UCXpEd8awn7RiDMzjQo6AmKg	777	2017-08-01	21	2	m	economy	business	promotion		Этот ролик обработан в Видеоредакторе YouTube (http://www.youtube.com/editor)
Yu431	Как ферментировать иван-чай без скручивания	https://www.youtube.com/watch?v=nlY4ytIJrYU	Родовое поместье Ве Лес	https://www.youtube.com/channel/UCA3XlcdXU5WBantJd6ZQtMw	5200	2017-08-12	44	11	m	practices	preparing			Ферментация — биохимическая переработка сырья под воздействием ферментов, содержащихся в нём самом и...
Yu432	КАК БЫСТРО ферментировать иван чай с помощью заморозки	https://www.youtube.com/watch?v=8Xcb8iKW9Mg	Irina Astratenko	https://www.youtube.com/user/ostanovismgnovenie	349	2019-09-10	15	1	f	practices	preparing			КАК БЫСТРО ферментировать иван чай с помощью заморозки На этот раз попробовала сделать ферментацию...
Yu433	Иван чай в банке на зиму...	https://www.youtube.com/watch?v=N-gzWvAtBAk	Николай Щанов	https://www.youtube.com/channel/UCW7VymUg3bSPO5BW79rncKA	968	2017-08-03	8	2	m	practices	preparing			Приготовление ферментированного иван-чая в домашних условиях.
Yu434	Трава иван чай - полезная трава иван чай.Погружение в чай	https://www.youtube.com/watch?v=NhB8-ErLm4M	Tea Community	https://www.youtube.com/user/chiefsapak	3300	2014-08-07	47	1	m	knowledge	promotion	benefits		трава иван чай - полезная трава иван чай Где купить сибирский Иван чай? "Спб Пуэр": http://vk.com/spbpuer ...
Yu435	Копорский чай с иван чая	https://www.youtube.com/watch?v=X1tWCWcMa28	Дмитрий Яков	https://www.youtube.com/user/dima19111974	36000	2012-03-17	45	10	m	practices	preparing			При изготовлении чая главное грамотно провести ферментацию, иначе просто чай с соломы получишь....
Yu436	Иван-чай	https://www.youtube.com/watch?v=BNENvxdF5cI	Александра Маркина	https://www.youtube.com/channel/UCmnf9JduqqgK7O9f1HJ23Eg	1300	2015-09-16	10	0	f	knowledge	promotion			Семейная чайная мастерская "Славянские чаи". Купить Иван-чай. Более подробная информация на https://сла...
Yu437	иван чай выращивание семенами видео№3	https://www.youtube.com/watch?v=CoOYsk-ZRDo	SIMPLE LOGIC	https://www.youtube.com/channel/UCa9egPRcLFMNEovQ_9K2ueA	2400	2016-06-10	22	6	m	practices	growing			иван чай выращивание семенами видео№3.
Yu438	В Верхотурском районе будут производить иван-чай по индийской технологии	https://www.youtube.com/watch?v=Yy6aYfl-A4U	ОТВ Екатеринбург	https://www.youtube.com/user/obltv	101	2019-08-21	4	0	m	practices	growing			В деревне Бурлева Верхотурского района начали производить иван-чай по индийской технологии – впер...
Yu439	Кипрей Иван чай от простатита Как сделать копорский чай в походных условиях	https://www.youtube.com/watch?v=7Lt1BQ0eI8E	Сибирское здоровье	https://www.youtube.com/channel/UCqS98UJKJFQ8TAW41lxRkzw	1000	2018-08-03	16	4	m	practices	preparing			Кипрей Иван чай от простатита Как сделать копорский чай в походных условиях За счет высокой концентрац...
Yu440	Как я готовлю иван-чай (Хроника семинара по питанию)	https://www.youtube.com/watch?v=d1Ofy8WjP0U	Бая Чернышева	https://www.youtube.com/channel/UCjgBqe3n0lBpi8oI7cJ-tvw	1100	2019-08-19	41	1	f	practices	preparing			иванчай #питание_и_здоровье #очищение_организма Семинар по питанию, Сочи, июнь 2019. Отвечаю на вопросы...
Yu441	Иван чай. Технология изготовления. Официальная режиссерская версия.	https://www.youtube.com/watch?v=68vnhMBHfjk	Персональный	https://www.youtube.com/channel/UC-6zZ6pryaWXKCLPxAsNz8w	1100	2016-04-13	0	0	m	practices	preparing			В видео представлен и наглядно показан весь этап производства Иван-чая. От сборки до выдерживания...
Yu442	Как сушить Иван чай? Правила хранения трав.	https://www.youtube.com/watch?v=qfx2LMZkTQs	Деревенские посиделки	https://www.youtube.com/channel/UC5uAZPoiv221l0D0FmF4YLQ	2600	2017-08-03	26	5	f	practices	preparing			В видео описываются правила сушки ферментированного Иван-чая и правила хранения лекарственных...
Yu443	Собираем и готовим иван чай.	https://www.youtube.com/watch?v=MnNy9aDQDAk	Aleksey Ivanovich	https://www.youtube.com/channel/UCy27aF9Pz_Ll6WFtnY4JGUw	738	2016-07-27	15	1	m	practices	collecting	preparing		ИВАН-ЧАЙ ОЧЕНЬ ВКУСНЫЙ, АРОМАТНЫЙ НАПИТОК ЯНТАРНОГО ЦВЕТА! Иван чай обладает уникальным набором...
Yu444	Полезные свойства травы иван чай противопоказания	https://www.youtube.com/watch?v=A_rn54wmIt4	нетрадиционная народная медицина	https://www.youtube.com/user/menarodv	125000	2014-07-14	296	31	f	medicine	benefits	harms		Природа позаботилась о полезных свойствах иван-чая, и собрала в этом растении основную массу элемен...
Yu445	Иван-чай: сбор, обработка, ферментация, сушка. Ivan Tea	https://www.youtube.com/watch?v=SiygoqVL18Y	777 Marchuk	https://www.youtube.com/user/MarchukTube	1000	2016-07-14	28	1	m	practices	collecting	preparing		Весь процесс сбора и переработки кипрея (русского чая).
Yu446	Вологодский Иван-чай в КИТАЕ (это не наше производство, это китайское)	https://www.youtube.com/watch?v=jUsCMchAA2A	Alexandr Khlynov	https://www.youtube.com/user/EGOint	3200	2016-05-22	11	12	m	economy	business
Yu447	Подарочный Иван Чай rusivan.ru подарили на Первом канале.	https://www.youtube.com/watch?v=AVzCbr04ihc	Иван Чай	https://www.youtube.com/channel/UCKjRnGpWTj4j6Cz7j7QNcCQ	589	2016-11-07	1	0	m	economy	business			Иван Чай подарили на Первом канале. Народный артист СССР Балашов В.И. подарил Иван Чай в передаче...
Yu448	Иван Чай/Процесс приготовления От и До	https://www.youtube.com/watch?v=_eUXx-0VxyI	Два Огорода	https://www.youtube.com/channel/UClv2FppS8RzSHulRAJkDuLA	14000	2017-07-23	190	17	m	practices	collecting	preparing		Показываем и рассказываем как мы делаем вкуснейший и самое главное полезный Иван Чай (чай кипрейный)....
Yu449	Как собрать иван чай	https://www.youtube.com/watch?v=kq-JwsDdJGo	Виктор Федотов	https://www.youtube.com/user/TheJuicycash	33000	2015-07-25	10	0	m	practices	collecting			Как правильно собрать, высушить, заготовить и приготовить иван чай: сбор, сушка и приготовление иван...
Yu450	Про иван-чай 28 июня 2013	https://www.youtube.com/watch?v=QUXHJBb0Hxc	Сергей Апполонов	https://www.youtube.com/user/VeliborTravoved	10000	2013-06-28	43	2	m	practices	collecting	promotion		Школа Травоведа ВКонтакте https://vk.com/travoveds Резьба Сергея Апполонова http://vk.com/drevorez Энциклопедия ...
Yu451	Иван-чай узколистный. Chamerion angustifolium	https://www.youtube.com/watch?v=eQAIFG5DnQw	timofey	https://www.youtube.com/channel/UCpfIJU9cwr1j9rW0FhsUlFA	679	2014-02-26	2	0	m	nature	landscape			Иван-чай, копорский или русский чай. Напиток из Иван-чая на Руси был известен с давних пор....
Yu452	ИВАН - ЧАЙ, СТРОЙКА, ИНДЮКИ, ОГОРОД // ДЕРЕВЕНСКИЕ БУДНИ	https://www.youtube.com/watch?v=7ZW5M7CE5Po	Деревенский Горожанин	https://www.youtube.com/user/MsMaik40	18000	2019-06-28	1400	15	m	practices	collecting			ИВАН - ЧАЙ, СТРОЙКА, ИНДЮКИ, ОГОРОД // ДЕРЕВЕНСКИЕ БУДНИ.
Yu453	Как сделать чай из Кипрея узколистного ("Иван-чай")	https://www.youtube.com/watch?v=J3RvN1afCYE	Едокoff	https://www.youtube.com/user/kuharkatv	73000	2014-01-24	313	30	m	practices	preparing			Простой видео-рецепт изготовления вкусного и полезного "Копорского" чая своими руками из листьев травы...
Yu454	Иван чай Оптом от производителя. Кипрей, Копорский. Цена...	https://www.youtube.com/watch?v=6JFjESQ9kz4	Mars shi	https://www.youtube.com/channel/UCSbSuX4LKsXahYQzTe5BQQQ	1000	2016-08-03	0	0	f	economy	business	promotion		Видео о производстве и изготовлении Иван Чая... Вы можете купить весовой или фасованный Чай гранулирова...
Yu455	Иван-чай - Русский чай!	https://www.youtube.com/watch?v=KPOnH2KTYyo	Юлия Руса	https://www.youtube.com/user/historicalJulia	38000	2012-03-03	93	3	f	identity	russian			Последствия повального увлечения зарубежными чаями и кофе сейчас более чем очевидны. Повсеместно резко...
Yu456	иван чай при варикозе	https://www.youtube.com/watch?v=l7PjZM2uYfc	proschaj varikoz	https://www.youtube.com/channel/UCTlk0t7Zo6pGeCmNyZR6-0g	168	2018-04-16	0	1	n	medicine	varicose veins			https://goo.gl/86VKjf - как лечить варикоз Лечение и профилактика варикозного расширения вен.Как облегчить ноги кото...
Yu457	Иван Чай	https://www.youtube.com/watch?v=Sy2qYIV9YqY	Айдиго	https://www.youtube.com/channel/UC9rdgNinSuxT6jHRJ8zjKQg	15000	2018-01-25	15	0	f	economy	business			Мы уверены, что любовь, семья, здоровье и гармония – самое главное, что человек может иметь в жизни. Это ценн...
Yu458	Иван чай / Ферментация копорского чая.	https://www.youtube.com/watch?v=jWheTqwoGzs	Дмитрий Яков	https://www.youtube.com/user/dima19111974	4100	2013-08-06	9	5	m	practices	preparing			При изготовлении чая главное грамотно провести ферментацию, иначе просто чай с соломы получишь....
Yu459	Машина для скрутки листа (Иван чай, Производство РУССКИЙ СЕВЕР, Сизьмин Александр)	https://www.youtube.com/watch?v=LYFn16DEbZc	djnewmansdv	https://www.youtube.com/user/djnewmansdv	14000	2016-08-25	60	21	m	practices	preparing
Yu460	Вкуснятина! Кипрейное мороженое 🍦🌿🌺 "Иван-чай". (Russian tea).	https://www.youtube.com/watch?v=buxH2neR0cY	Александр Вяземский	https://www.youtube.com/user/17711771100	1300	2017-10-17	77	1	m	practices	consuming			Состав мороженого: творог 500 гр., сливки 250 - 350 гр., сироп Иван-чая 250 гр. Первый способ приготовления сиропа из ...
Yu461	Деревня, лето, солнце, отдых. Сова Ива терзает Иван-чай	https://www.youtube.com/watch?v=A8DuIhqv5q0	Yoll	https://www.youtube.com/channel/UCwB1KTdX2PNgA4Q79PfOydw	31000	2018-07-20	3200	11	f	nature	landscape			Сова всему встречному делает кусь, потому что может себе это позволить.
Yu462	Иван чай NEW	https://www.youtube.com/watch?v=hQQSrYZM8Og	Илья Стеклов	https://www.youtube.com/channel/UCqzF8uFPB3_bqlVUOankf2g	1400	2016-12-07	16	4	m	knowledge	promotion
Yu463	Иван-чай .Секрет 3. Замораживание листьев.	https://www.youtube.com/watch?v=OnNZVGP8zjs	Валентина Дозинская	https://www.youtube.com/channel/UCZwvw2QWsM1bXNGd8TXRIMg	911	2017-06-01	4	12	f	practices	preparing			Описание.
Yu464	ДОМАШНИЙ VLOG | ПЕЛЬМЕНИ | ИНДУКЦИОННАЯ ПЛИТА | ИВАН ЧАЙ	https://www.youtube.com/watch?v=o25rKcO9ktI	Tatiana Celtic Wind	https://www.youtube.com/user/myworldtravel1	11000	2018-07-30	414	12	f	practices	consuming			На своей новой кухне в Ирландии. Vlog July 2018 Щи в чугунке: https://youtu.be/ypvV2IVi4XE Первый блин мужа: ...
Yu465	Поездка в Таватуй. обзор сада - огорода мамы. Иван чай. Шикарная мечеть.	https://www.youtube.com/watch?v=w0MUNkgpFNM	Наталья Болденкова	https://www.youtube.com/channel/UC-1Pu0GuWbCJTe7N00Co3vw	8600	2016-07-18	214	10	f	practices	collecting			Поехала забирать дочку от бабушки. Село Таватуй и озеро. Показываю сад-огород своей мамы. Собираем иван-<...
Yu466	Пока цветет иван чай 02 08 2017	https://www.youtube.com/watch?v=YmD5YynEy7E	Иван-чай - Русский напиток	https://www.youtube.com/channel/UCPB7ae_OSdWUyfqYhz6Akuw	55	2017-08-09	0	0	m	knowledge	promotion			Видео с 1 канала. Заготовка иван чая, польза напитка.
Yu467	Волшебный чай. Чудо-чай. Иван-чай	https://www.youtube.com/watch?v=PV7nLCOErJg	Zhanna Zolotaya	https://www.youtube.com/channel/UCwqUpAs_Cu9R3j53nYY17hQ	1000	2016-06-21	24	3	f	practices	preparing
Yu468	Иван-чай	https://www.youtube.com/watch?v=idx-BEHSj8s	Ivan Lavrenchuk	https://www.youtube.com/user/ivannovograd	1000	2013-06-17	12	0	m	practices	collecting
Yu469	Почему Иван-чай испугал Гитлера?	https://www.youtube.com/watch?v=rhjGcqI61v4	Юлия Руса	https://www.youtube.com/user/historicalJulia	10000	2013-08-09	95	4	m	knowledge	promotion			Видео сюжет про русский целебный напиток Иван-чай. Телеканал РЭН ТВ Программа "Пища Богов" от 25.04.13...
Yu470	Лечебные травы - Кипрей узколистный (Иван-чай)	https://www.youtube.com/watch?v=-NwG0sk89cw	Natalya Gladkih	https://www.youtube.com/user/NataliGladkih	1700	2015-02-11	0	0	f	medicine	panacea			Знакомимся с травами. Лечебные травы - Кипрей узколистный (Иван-чай) Подписывайтесь на канал, нажима...
Yu471	5 заварок иван-чая. Завариваем чай из кипрея узколистного пять раз	https://www.youtube.com/watch?v=abOYAyrUb4M	Вадим Кирсанов Здравчай	https://www.youtube.com/user/vadimnkgm	171	2018-04-11	7	0	m	practices	consuming			В этом видео я заварю одну и туже заварку иван-чая пять раз. Оно снято, что бы наглядно продемонстрир...
Yu472	Иван чай узколистный или Кипрей узколистный видео. Лесные зарисовки	https://www.youtube.com/watch?v=pHamlXD09Wg	Дмитрий Зайцев	https://www.youtube.com/user/disocs	583	2013-09-19	0	0	m	nature	landscape			На видео показано как выглядит Кипрей узколистный также известный как Иван чай. Иван-чай узколи...
Yu473	Капорский чай (Иван-чай) Сбор, ферментация, сушка	https://www.youtube.com/watch?v=z4n0WZ5wXfg	Владимир Халявин	https://www.youtube.com/channel/UCxsFadUS440QVWGkDImhXuw	9500	2015-03-09	14	5	m	practices	collecting	preparing		Капорский чай. Можно употреблять как напиток, так и как лечебное средство. Подробное описание здесь...
Yu474	Пища богов №8 Иван Чай, травы, праноедение	https://www.youtube.com/watch?v=OrfTefI6k-U	ПО Светослав	https://www.youtube.com/user/posvetoslav	164	2014-09-03	0	0	m	knowledge	promotion			выпуск от 05.03.2013.
Yu475	Чай своими руками: как правильно приготовить Иван-чай (Кипрей)	https://www.youtube.com/watch?v=6G4BBf1Hs4g	myyoga1000	https://www.youtube.com/user/myyoga1000	112	2018-09-04	13	1	f	practices	preparing			Чай своими руками: как правильно приготовить Иван-чай (Кипрей) https://youtu.be/6G4BBf1Hs4g Фильм для Вас подгото...
Yu476	ИВАН ЧАЙ!СВОЙСТВА, ЗАГОТОВКА!	https://www.youtube.com/watch?v=31xCjVS3Um8	Марина Макеева	https://www.youtube.com/channel/UCVeEL4lcVuyOVXxoZ89BhMw	265	2018-02-06	49	0	f	practices	collecting	preparing		Полезный состав иван-чая Ученые считают иван-чай уникальным растением, так как он отличаетс...
Yu477	Гриб чага, иван-чай, ламинария - Чайная коллекция «Белояр»	https://www.youtube.com/watch?v=z-JWnkWkZuA	Yanina G	https://www.youtube.com/channel/UC3ey3upNBmRc2UPx9sWvI-Q	107	2017-02-12	0	0	m	economy	promotion	business		Природная ведическая чайная коллекция. Эксклюзив от компании Vertera. Триада иван-чая, чаги и ламинарии...
Yu478	Чай для "мужской силы" рецепт приготовления	https://www.youtube.com/watch?v=Dzyv3acXIDY	Тамир Шейх	https://www.youtube.com/user/tidtn222009	95000	2015-07-11	507	110	m	medicine	medicine			Вопросы и предложениями dragon-sw@mail.ru ТРЕНИРОВКИ ,ОТДЫХ, ОЗДОРОВЛЕНИЕ в Крыму Круглый год ...
Yu479	Сады облепиха, орех, иван чай	https://www.youtube.com/watch?v=2Ph5yMM6Oho	Наталья Дунаева	https://www.youtube.com/channel/UCL27GnlSbdDGTew4RfrQbMw	453	2018-03-20	5	0	f	economy	promotion	business
Yu480	Как вылечить простатит навсегда? Особенности лечения. Эффективное средство при лечении простатита	https://www.youtube.com/watch?v=VXaHIQ-UX1c	Верни свое здоровье	https://www.youtube.com/channel/UCYYv4pYdjAdKcMYwSk09J8A	131	2019-11-11	24	2	m	medicine	men's health			Если Вам понравилось это видео и вы считаете эту информацию полезной, ставьте «лайк» и подписывайтесь на...
Yu481	РАЗУМНАЯ АПТЕКА - БЕЗОПАСНЫЙ МИНИМУМ. часть 1 \ Умный Атлетизм - научный и духовный подход	https://www.youtube.com/watch?v=ObSartCOzFk	УМНЫЙ АТЛЕТИЗМ	https://www.youtube.com/channel/UC738oNGrj_2cswAWUmv7jZQ	19000	2019-11-05	1500	24	m	medicine	medicine			По многочисленным просьбам мы осветили ряд аптечных препаратов, которые можно и нужно использовать при...
Yu482	Открытое Иван-Чаепитие Пролог	https://www.youtube.com/watch?v=jNtsLhvrrQs	Вадим Кирсанов Здравчай	https://www.youtube.com/user/vadimnkgm	65	2019-11-06	6	0	m	knowledge	promotion			02.11.19 прошло Открытое Иван-Чаепитие в Москве.Встреча людей увлеченных самостоятельной заготовкой чая<...
Yu483	Жить здорово! Выпуск от 06.11.2019	https://www.youtube.com/watch?v=bi-p6tRol0Y	Жить Здорово!	https://www.youtube.com/channel/UCFxlG9YgE_RGo6BSUpPB5gA	10000	2019-11-06	104	2	m	medicine	medicine			Мифы и правда об иммунитете. Иван-чай: чем он полезен и как его правильно пить. Предменструальный...
Yu484	Травница Мария Дьяченко о своем чайном деле.Доклад на Открытом Иван-Чаепитие.	https://www.youtube.com/watch?v=jAnI0ajJkoI	Вадим Кирсанов Здравчай	https://www.youtube.com/user/vadimnkgm	23	2019-11-11	11	0	m	knowledge	promotion			02.11.19 прошло Открытое Иван-Чаепитие в Москве.Встреча людей увлеченных самостоятельной заготовкой чая<...
Yu485	Выживание в лесу. Мясо на огне и горячий чай. Средневековье. Историческая реконструкция. Bushcraft.	https://www.youtube.com/watch?v=JyIPi0PMJSk	DАЕШЬ MD	https://www.youtube.com/channel/UCSnBq5UWut6ovDqgBd8L4_g	267	2019-11-06	76	3	m	practices	consuming			Bushcraft trip. Выживание в лесу. Привал. Разведение огня, жарка мяса на огне и заваривание соснового иван-чая...
Yu486	Поход за шиповником и иван чаем	https://www.youtube.com/watch?v=_SmqQG9KdNg	про Копейск Копейск	https://www.youtube.com/channel/UCLFi85kbD8xZDUkHg7qZe-g	0	2019-11-10	0	0	m	practices	collecting			Поездка в лес за шиповником и иван чаем. Или прогулка на природе.
Yu487	Чай Баи Че - мои рекомендации	https://www.youtube.com/watch?v=1hQ0bDGZx_k	Бая Чернышева	https://www.youtube.com/channel/UCjgBqe3n0lBpi8oI7cJ-tvw	3600	2017-09-21	77	2	f	practices	consuming			Несколько моих советов по употреблению иван-чая, которые носят сугубо личный характер и вполне...
Yu488	ИЛЬЯ БАДУРОВ / ЧАЙ ☕️/ КИТАЙ 🇨🇳 и вообще.	https://www.youtube.com/watch?v=ApWslnXbI2Q	Костя Пекинец	https://www.youtube.com/channel/UCZNG6ODbeFYoLxZJQRZ1I6Q	1900	2019-11-07	159	36	m	economy	business			http://badurov.ru/ ➤ http://tur.pekinec.ru/ БИЗНЕС ТУР ПО КИТАЮ Дорогие подписчики отстранимся от суеты, разоблачений, ...
Yu489	Три Рецепта для потенции мужской силы и от страха	https://www.youtube.com/watch?v=-rovTccDLgI	Тамир Шейх	https://www.youtube.com/user/tidtn222009	1100000	2016-03-13	5200	634	m	medicine	men's health			Вопросы и предложениями dragon-sw@mail.ru ТРЕНИРОВКИ ,ОТДЫХ, ОЗДОРОВЛЕНИЕ в Крыму Круглый год ...
Yu490	The history of tea: how to make tea the Russian way | Documentary	https://www.youtube.com/watch?v=pD8z8Dior4A	RUSSIA BEYOND	https://www.youtube.com/user/RBTHvideo	4200	2019-08-22	322	8	f	knowledge	promotion			The long history of tea in Russia has created a thousand and one ways to make tea and drink it, proving once again that “chai ...
Yu491	09.11.19г. Поход в горы Южного Берега. Северный Демерджи.	https://www.youtube.com/watch?v=2zWpOmqElm4	Патриотический Крым. Алушта	https://www.youtube.com/channel/UCSYLC1b2ZOG9BJsAjjlp_aA	7	2019-11-11	4	0	m	practices	consuming			Рано утром моря было не видно. Оно было укрыто толстым слоем пара-тумана и туман обволакивал низины. Над...
Yu492	Амарант сушеный на чай	https://www.youtube.com/watch?v=F19HE3ZRgew	Деревенская ПростоЖизнь	https://www.youtube.com/channel/UCOg86Kg6M6cRDfiSHzyp5aA	10	2019-10-21	0	0	m	practices	preparing			Сорт Валентина, заготавливаю на чай в фазе, когда идет опыление метелки. Кому интересна эта тема, то...
Yu493	НА РАЗВЕДКУ. КОСТЕР В ЗИМНЕМ ЛЕСУ. Прогулка в Марте. Делянка. Мясо на костре.	https://www.youtube.com/watch?v=CvpLScHpY3I	Усвайнен - Туман Шамана	https://www.youtube.com/user/usvainen	93	2019-03-31	6	0	m	practices	consuming			#Прогулка #ПВД #КостерЗимой #мясонакостре #зимнийпоход #КопченоеМясо #Разведка Иду на разведку чуть дальше...
Yu494	Герман Стерлигов. Слобода свободы	https://www.youtube.com/watch?v=SUeRbaFfNe4	Комсомольская Правда	https://www.youtube.com/user/kpru	718000	2013-05-13	4400	752	m	knowledge	promotion			Подпишитесь на наш канал: http://www.youtube.com/subscription_center?add_user=kp.ru Следите за новостями: Facebook ...
Yu495	Кипрей (Иван-чай) узколистный. Алефиров А.Н.	https://www.youtube.com/watch?v=SDQiR0lDJbQ	Доктор Алефиров	https://www.youtube.com/user/MsJarjarbinx	2600	2018-10-09	154	3	m	knowledge	promotion			Кипрей (Иван-чай) узколистный (Chamaenerion angustifolium, s. Epilobium angustifolium). Ботаническое описание ...
Yu496	БАРАБАН ДЛЯ ИВАН-ЧАЯ ИЗ СТАРОЙ СТИРАЛЬНОЙ МАШИНКИ	https://www.youtube.com/watch?v=dnvc6pW6ESk	Вадим Кирсанов Здравчай	https://www.youtube.com/user/vadimnkgm	538	2019-06-28	21	2	m	practices	preparing			Скручивать иван-чай руками дело непростое, особенно если вы заготавливаете большое количество....
Yu497	В чем хранить чай? 2 лучших сосуда для хранения иван-чая! Какие травы добавлять в иванчай -мой выбор	https://www.youtube.com/watch?v=wK13MWqmcs0	Le Ra	https://www.youtube.com/user/paintinggallery	1300	2018-06-24	34	4	m	practices	preparing	consuming		"Легко! Теплее в доме и квартире можно сделать за 1.5 часа! Почти даром!" Смотри ...
Yu498	ИВАН-ЧАЙ - ДРУГ человека!!!	https://www.youtube.com/watch?v=XOyXWU9Znpc	Культура Процветания	https://www.youtube.com/channel/UCx_UTv4Wnqs52xsDFUvFixQ	8667	2017-02-12	248	2	f	knowledge	promotion
Yu499	Как я делаю Иван чай ! How do I make Ivan tea	https://www.youtube.com/watch?v=zDWtpinX9Tk&t=22s	fishery	https://www.youtube.com/channel/UCW8-jpOUFn9mMnqVBD1KD8g	13923	2016-08-10	73	20	m	practices	preparing
Yu500	Как ферментировать иван чай.	https://www.youtube.com/watch?v=79FvPjL7ah4	Семья Нехаевых	https://www.youtube.com/channel/UCZMLATRby1A65YM4YjalBVQ	124740	2016-06-29	1600	96	f	practices	preparing			В этом видеоролике мы показываем и рассказываем как мы ферментируем иван-чай(кипрей). У нас получился очень вкусный и полезный напиток, копорский чай. Показываем все этапы, от А до Я.
Yu501	Заготовка иван-чая. Сбор, вяленье, ферментация, сушка копорского чая # Деревенская кухня	https://www.youtube.com/watch?v=tWPvk2-o60I	Карельское подворье	https://www.youtube.com/channel/UCUvUUtJM6g7leYe41IrFzoQ	18798	2018-07-20	879	28	f	practices	preparing	collecting		Заготавливаю иван-чай. Метод не правильный, не аутентичный, но быстрый и современный.
Yu502	Суперчай от природы. Правильный и подробный рецепт приготовления Иван - чая.	https://www.youtube.com/watch?v=5uOwE9j6hWk	Жизнь в деревне костромской	https://www.youtube.com/channel/UCONo5Ri_tBABNXc9E7moyNg	1756	2019-06-01	80	5	f	practices	consuming
Yu503	Иван-Чай с чабрецом (сбор,ферментация,сушка) 2019	https://www.youtube.com/watch?v=t9KclsYlmdA	Уход в лес	https://www.youtube.com/channel/UCxfCGOgDCzJZ1vzbmpW-Ikg	332	2019-06-27	6	1	m	practices	collecting	preparing
Yu504	Иван чай. Нужна ли ферментация ?	https://www.youtube.com/watch?v=modcRQXIMWA	A house is in Wild	https://www.youtube.com/channel/UCSDNyrJVjRrOFUtSb1WNA3w	15463	2017-08-17	428	48	m	practices	preparing
Yu505	Как сделать зеленый чай из Кипрея - Иван чай	https://www.youtube.com/watch?v=6_s4MH1xtgY	Андрей Ворожко	https://www.youtube.com/channel/UCNr_lplhjNRgMiDoAfa0J7A	3773	2014-09-24	18	3	m	practices	preparing
Yu506	★ИВАН-ЧАЙ поможет похудеть, справиться с запорами и отеками. Этот травяной настой незаменим при	https://www.youtube.com/watch?v=1vHqdClmbVs	★ GOOD CHANNEL	https://www.youtube.com/channel/UCPaKIOAx5f_dCovPdFyglkQ	1500	2018-03-15	45	0	m	medicine	panacea
Yu507	Производство Иван чая в Байкальске	https://www.youtube.com/watch?v=XEwm3pugy3g	Реальный Бизнес	https://www.youtube.com/channel/UCoWsQyfJ_9S41dsLPs32yRg	5538	2016-07-21	91	7	m	economy	business	producing		Выпускники ШЭПР развивают производство Иван чая у себя в Байкальске на территории БЦБК. в компании работает 10 человек.
Yu508	Иван-Чай приготовление с помощью табуретки	https://www.youtube.com/watch?v=HZ4mC1D7pjE	Саня Тамбовский	https://www.youtube.com/channel/UC9crXswt5gSJe44sO6GCOYg	2947	2018-06-09	121	4	m	practices	preparing
Yu509	Иван чай. Лучший способ заготовки. Полезные свойства.	https://www.youtube.com/watch?v=BEennOR5lO0	Иван Гринько	https://www.youtube.com/channel/UCLIiNTrvgqc1iQKVDAgy1OQ	2288	2017-07-23	21	5	m	practices	preparing
Yu510	🌺 Иван-чай. Размножение 🌿 черенками. Фильм второй. (Russian tea)	https://www.youtube.com/watch?v=AGRBvXI1OXQ	Aleksander Vyazemskiy	https://www.youtube.com/channel/UCvu2-KNRy2WxHVuciWNwQFA	2822	2018-08-08	162	1	m	practices	growing
Yu511	Иван чай. Копорский чай. Как ферментировать иван чай.	https://www.youtube.com/watch?v=JHR8JmGJATI	Михалыч	https://www.youtube.com/channel/UCXtgfelikxs0cdGuxFfwAcg	1476	2018-06-20	34	2	m	practices	preparing			Иван чай. Копорский чай. Как ферментировать иван чай. В этом видео я покажу и расскажу как можно ферментировать иван чай в домашних условиях.
Yu512	Иван-чай. г. Лысьва. Заготовка, ферментация, сушка. Два простых способа изготовления.	https://www.youtube.com/watch?v=75aqbgYZwhg	Лысьва Сегодня	https://www.youtube.com/channel/UC9h5n4-mexF4rSNPkGtCsEA	907	2019-06-23	7	1	m	practices	preparing			Заготовка, ферментация, сушка. Два простых способа изготовления в домашних условиях Съемка: г. Лысьва. Лето 2016 г. Автор: Андрей Вилисов
Yu513	Селигер. Как работает производство Иван-чая. Беседа по душам с хозяином.	https://www.youtube.com/watch?v=0i9d8OqacTE	Sergey Shevelev, Moychay.com		2372	2019-01-11	124	8	m	economy	producing

## Sheet: narratives
code	Date	Main topic	Subtopic		Subsubtopic	Plot	Original text	Type of source		Location	Language	Author	Name of article	Reference address	heading	Сomments	Likes	Views	Shares
RUPL01	2016-01-01	plant	origin	willowherb	reward	from God	Растение пробуждающее генетическую память? Видимо не только память, а ещё и обеспечивает связь с предками. Совсем недавно я задумался: почему Копорский чай? Само растение называется Кипрей узколистовой. Чай Копорский по местности Копорье. Всё вроде так. Но сакрально понял почему только тогда, когда сам стал его собирать, заготавливать и перерабатывать. Растёт кипрей такими колониями-сообществами.…	portal	meditation-esoteric	RU	Russian	Олег Толмачев	Иван-чай пробуждает генетическую память и восстанавливает связь с предками	https://www.aum.news/zdorove/1239-ivan-chaj-probuzhdaet-geneticheskuyu-pamyat-i-vosstanavlivaet-svyaz-s-predkami	health	0
EEPL02	2016-01-01	plant	origin	willowherb	reward	from God	Kes on see müstiline Ivan-Tšai? Kes ta on, et suudab ununud geene äratada? Tõenäoline on, et ei piirdu see taim vaid geenide elustamisega vaid taastab ka meie sidemed oma esivanematega. Mitte väga ammu jäin ma mõtlema: miks Ivan-Tšai? Taime enda nimetus on ju ahtalehine põdrakanep ja Koporje tee nimetus tuleb Koporje küla järgi… Sakraalne arusaam tekkis kui hakkasin ise teed valmistama. Põdrakane…	blog	internet shop eco	EE	Estonian			https://www.looduspere.ee/blogi/imeline-abimees-podrakanep/	tea	0
RUTE03	2013-01-01	drink	medicine		reference to famous academicians (doctors)	reference to famous acadimicians	«В нем есть все, чтобы человек долго жил и не болел, просто «божий дар» — такой вердикт вынесли российские академики после исследования состава и свойств иван-чая.	blog	internet shop	RU	Russian		Иван-чай	https://zerkalodyshi.ru/ivan-chaj/	tea	16
RUTE04	2004-01-01	drink	medicine		reference to famous academicians (doctors)	reference to famous acadimicians	«… После глубоких исследований чая из кипрея узколистного я в очередной раз убедился в его пользе для организма человека. Это Божий дар…» (А.Г. Маленков, доктор биологических наук и профессор Академии РАЕН).	blog	internet shop	RU	Russian		«Пейте чай, мой друг старинный...»			0	Faberlic official website. information about products, how to find your Representative, news, help | Faberlic
RUPL05	2016-01-01	plant	origin	willowherb	reward	from Slavic God Genus, Creator of all things	Одна из легенд появления Иван-чая на земле гласит, что Род – Творец и Создатель всего сущего, согласно древнеславянской мифологии, видя тяжкие труды, старания и усердие проживающих в древней Руси людей, ниспослал им награду в виде удивительного растения, способного и целить, и кормить, и защищать, и продлевать жизнь. Высадил он в своем чудо-саду аленький цветок и шепнул знахарям, что высушенные и…	blog	personal	RU	Russian	Ольга Ускова	Иван-чай: легенда о растении	http://az-priroda.ru/ivan-chaj-legenda-o-rastenii.html	all for women
RUPL06	2009-01-01	plant	origin	willowherb	reward	from Slavic God Genus, Creator of all things	Одна из легенд появления Иван-чая на земле гласит, что Род – Творец и Создатель всего сущего, согласно древнеславянской мифологии, видя тяжкие труды, старания и усердие проживающих в древней Руси людей, ниспослал им награду в виде удивительного растения, способного и целить, и кормить, и защищать, и продлевать жизнь. Высадил он в своем чудо-саду аленький цветок и шепнул знахарям, что высушенные и…	blog	alternative history	RU	Russian	Ольга Ускова	Иван-чай: легенда о растении	https://salik.biz/articles/50036-ivan-chai-legenda-o-rastenii.html
PLPL07	2018-01-01	plant	origin	willowherb	reward	from Slavic Goddess of the night Kupalnitsa	Według jednej z legend ziele do stworzenia leczniczego naparu podarowała ludności piękna bogini nocy, by mogli oni chronić się przed chorobami i boleściami.	portal	woman	PL	Polish	Karolina Wysocka	Iwan Czaj. Starosłowiańska herbata pełna leczniczej mocy!	https://kobietamag.pl/iwan-czaj-staroslowianska-herbata/
PLPL08	2017-01-01	plant	origin	willowherb	reward	from Slavic Goddess of the night Kupalnitsa	Jedna ze słowiańskich legend o kosmicznym pochodzeniu roślin leczniczych głosi, że za grzechy ludzkie zesłano na Ziemię nieznane choroby i straszliwe boleści, z którymi nie mogli poradzić sobie nawet najlepsi uzdrowiciele. Z pomocą ludziom przyszła tylko jedna boginii. Piękna boginii nocy Kupalnicia, która pojawiła się na niebie na srebrnym księżycu i rzuciła na Ziemię nasiona leczniczych roślin.…	blog	internet shop	PL	Polish		IWAN CZAJ najbardziej mistyczna herbata na świecie	http://www.republikaslonca.pl/iwan-czaj-najbardziej-mistyczna-herbata-na-swiecie		2	164
RUPL09	2014-01-01	plant	origin	willowherb	reward	from Slavic Goddess of the night Kupalnitsa	Начинается история со славянской легенды. За грехи людей боги распространили болезни. Начался мор. На мольбы славян откликнулась только одна богиня – Купальница. Приплыв ночью по небу на серебряной ладье она бросила на землю семена лекарственного растения и уже утром, в это месте зацвел Иван-чай…	blog	livejournal	RU	Russian	Марсель Муллаянов	Что такое Иван-чай? Почему Гитлер бросил большие силы на его уничтожение?	https://sovremennikk.livejournal.com/2213.html		3
RUPL010	2015-01-01	plant	origin	willowherb	reward	from Slavic Goddess of the night Kupalnitsa	Есть легенда, согласно которой древние славяне за свои грехи получили болезни и беды. Обратились славяне к богам за помощью, да не услышали их. Только одна богиня Купальница сжалилась, пронеслась по небу на серебряной ладье и разбросала семена. Наутро из этих семян иван-чай вырос.	portal	country house	RU	Russian	Елена Степанская	Золото России — копорский чай	http://zakustom.ru/koporskiy-tea.html		3
RUPL011	2017-01-01	plant	origin	willowherb	reward	from Slavic Goddess of the night Kupalnitsa	С появлением названия напитка связаны красивые легенды. Якобы подарены семена кипрея русскому народу языческой славянской богиней Купальницей.	blog	internet shop	RU	Russian		Иван чай история появления, расцвета, уничтожения и возрождения	https://kukuika.com/blog/ivan-chay-istoriya-poyavleniya-rastsveta-unichtojeniya-i-vozrojdeniya		0
RUPL012	2018-01-01	plant	origin	willowherb	reward	from Slavic Goddess of the night Kupalnitsa	Согласно другому поверью, за человеческие грехи боги ниспосылали на людей болезни. На мольбы страждущих откликнулась одна лишь милосердная богиня Купальница. В тайне от своих собратьев-богов она бросила на землю семена волшебного растения, а утром повсюду зацвел иван-чай. Без всякого сомнения, кто-то свыше одарил человечество лекарственными травами.	blog	personal	RU	Russian	Лейла Александер-Гарретт	Иван-чай	https://www.chayka.org/node/9054		3
UAPL013	2016-01-01	plant	origin	willowherb	reward	from Slavic Goddess of the night Kupalnitsa	Історія починається в часи язичництва. За те, що люди багато грішили, боги наслали на них важкі хвороби, люди стали часто хворіти і вмирати – на землі почався справжній мор. Слов'яни стали молитися і просити богів про пощаду і спасіння, але ті залишалися глухі до людських благань. І тільки одна богиня Купальниця пошкодувала їх. Однієї теплої літньої ночі вона з'явилася на небі, що пливе на срібно…	portal	folk medicine	UA	Ukrainian		Правила застосування іван чаю, напої, легенда, день іван чаю	http://mednarodna.com.ua/17430-pravila-primeneniya-ivan-chaya-napitki-legenda-den-ivan-chaya.html		0
RUPL014	2015-01-01	plant	origin	willowherb	reward	from Slavic Goddess of the night Kupalnitsa	За грехи людей на Землю были посланы страшные болезни с которыми не могли справиться знахари. На мольбу людей откликнулась только одна богиня Купавница. Она приплыла по ночному небу на серебряной ладье и бросила на землю семена лекарственных растений. И первым, не дождавшись утра, на лесной опушке поднялся цветок кипрея или, как его называют в народе, иван-чай.	blog	livejournal	RU	Russian		Иван-чай. Сказка и быль. История потерь и находок.	https://svetlana-biju.livejournal.com/100758.html		0
RUPL015	2014-01-01	plant	origin	willowherb	from expierence of holy person	drink of sleeping gods	Напиток спящих богов. Давным-давно на Земле жили люди-боги. Они были могущественны, но, не удержавшись, развязали между собой войну. Избегая их взаимного истребления, Провидение ниспослало на них сон. Оно пустило по воздуху семя огненного цветка чтобы покрыть зелёным ковром пепел пожаров. Враждующие обитатели вдыхали эфиры огненной травы и дивились буйным ростом кипящего пирея. Умиротворившись фи…	article	wikireading	RU	Russian	Мартьянова Людмила Михайловна	егенды и мифы о растениях [Легенды Древнего Востока, языческие мифы, античные предания, библейские истории]	https://culture.wikireading.ru/4334		0
RUPL016	2017-01-01	plant	origin	willowherb	from expierence of holy person	drink of sleeping gods	Иван-чай - напиток спящих богов. Были времена, когда Земля была заселена людьми-богами. Хоть и обладали они могуществом, но без войн обойтись не могли. Провидение увидело, что боги скоро уничтожат друг друга и наслало на них сон. Снотворным для них стал аромат иван-чая, семена которого Провидение пустило по ветру. Иван-чай покрыл живым ковром опустошенные войной земли, на которой бушевали пожары.…	blog	personal	RU	Russian	Olga Bodak	Легенды об Иван-чае	http://vortexflowers.net/legendyi-o-tsvetah/legendyi-ob-ivan-chae/			flowers
RUPL017	2017-01-01	plant	origin	willowherb	from expierence of holy person	drink of sleeping gods	Согласно легенде (5) боги на Олимпе пили Иван-чай, который давал им здоровый сон и успокоение после земных битв. В те времена, когда успокоенные Боги заснули крепким сном от аромата Иван-чая, годовалая девочка, дочь Богини Лады, не спала. Заросли Иван-чая заинтересовали ее и она решили пройтись к ним. Шаг за шагом приближалась она к необычным цветам, удаляясь от стана спящих богов. Она ушла далек…	portal	education	RU	Russian		ИВАН-ЧАЙ - НАПИТОК СПЯЩИХ БОГОВ	https://poznayka.org/s102128t1.html
RUPL018	2014-01-01	plant	origin	willowherb	from expierence of holy person	drink of sleeping gods	Давным-давно на Земле жили люди-боги. Они были могущественны, но, не удержавшись, развязали между собой войну. Избегая их взаимного истребления, Провидение ниспослало на них сон. Оно пустило по воздуху семя огненного цветка чтобы покрыть зелёным ковром пепел пожаров. Враждующие обитатели вдыхали эфиры огненной травы и дивились буйным ростом кипящего пирея. Умиротворившись фимиамами зелёно-розовог…	blog	internet shop	RU	Russian		Легенды об Иван-чае	http://ivan-tea.net/legendy-ob-ivan-chae/	tea	225+16	65
RUPL019	2014-01-01	plant	origin	willowherb	from expierence of holy person	drink of sleeping gods	Давным-давно на Земле жили люди-боги. Они были могущественны, но, не удержавшись, развязали между собой войну. Избегая их взаимного истребления, Провидение ниспослало на них сон. Оно пустило по воздуху семя огненного цветка чтобы покрыть зелёным ковром пепел пожаров. Враждующие обитатели вдыхали эфиры огненной травы и дивились буйным ростом кипящего пирея. Умиротворившись фимиамами зелёно-розовог…	portal	life	RU	Russian		Легенда "НАПИТОК СПЯЩИХ БОГОВ". Иван-Чай - Кипрей узколистный.	http://maxpark.com/community/1457/content/2971441				1419
RUPL020	2009-01-01	plant	origin	willowherb	from expierence of holy person	drink of sleeping gods	Давным-давно на Земле жили люди-боги. Они были могущественны, но, не удержавшись, развязали между собой войну. Избегая их взаимного истребления, Провидение сниспослало на них сон. Оно пустило по воздуху семя огненного цветка чтобы покрыть зелёным ковром пепел пожаров. Враждебные обитатели вдыхали эфиры огненной травы и дивились буйным ростом кипящего пирея'. Умиротворившись фимиамами зелёно-розов…	forum	Slavic Native Faith	RU	Russian		ИВАН-ЧАЙ	https://forum.anastasia.ru/topic_39410.html?printertopic=1
RUPL021	2013-01-01	plant	origin	willowherb	from expierence of holy person	drink of sleeping gods	Давным-давно на земле жили люди-Боги. Они были могущественны, но, не удержались и развязали между собой войну. Избегая их взаимного истребления, Провидение ниспослало на них сон. Оно пустило по воздуху семя огненного цветка, чтобы покрыть зеленым ковром пепел пожаров. Враждующие обитатели вдыхали эфиры огненной травы и дивились буйным ростом кипящего пирея. Умиротворившись фимиамами зелено-розово…	blog	personal	RU	Russian		ИВАН-ЧАЙ	http://likonsta.ucoz.ru/blog/ivan_chaj/2013-07-24-564	mushrooms	0
RUPL022	2014-01-01	plant	origin	willowherb	from expierence of holy person	drink of sleeping gods	Давным-давно на Земле жили люди-боги. Они были могущественны, но, не удержавшись, развязали между собой войну. Избегая их взаимного истребления, Провидение ниспослало на них сон. Оно пустило по воздуху семя огненного цветка чтобы покрыть зелёным ковром пепел пожаров. Враждующие обитатели вдыхали эфиры огненной травы и дивились буйным ростом кипящего пирея. Умиротворившись фимиамами зелёно-розовог…	blog	livejournal	RU	Russian		Легенда "НАПИТОК СПЯЩИХ БОГОВ". Иван-Чай - Кипрей узколистный.	https://serafit888.livejournal.com/102572.html		0
PLPL023	2016-01-01	plant	origin	willowherb	creation by transformation	the soul of a tree lost in a forest fire	Rdzenni mieszkańcy Alaski wierzyli, że wierzbówka kiprzyca jest duszą drzewa, które spłonęło w pożarze i odradza się z popiołu, aby dumnie wznosić się ku niebu. Uważali także, że moment gdy kwiatowe grono wierzbówki w pełni rozkwitnie jest zapowiedzią, że zima przyjdzie za sześć tygodni. W naszym kraju nie ma legend związanych z wierzbówką, jednakże jej lecznicze właściwości znane są każdemu kto …	blog	personal	PL	Polish		Ogniste zielsko	http://dominikakustosz.com/blog/ogniste-zielsko/	travel and photo	0	21	3416
PLPL024	2017-01-01	plant	origin	willowherb	creation by transformation	the soul of a tree lost in a forest fire	Natomiast rdzenni mieszkańcy Alaski wierzyli, że wierzbówka kiprzyca (Chamaenerion angustifolium) jest duszą drzewa, które spłonęło w pożarze i odradza się z popiołu. Uważali także, że moment, gdy kwiatowe grono wierzbówki w pełni rozkwitnie jest zapowiedzią, że zima przyjdzie za sześć tygodni.	portal	govermental	PL	Polish	ANNA JAKIMIUK, RDLP W BIAŁYMSTOKU	SEKRETY OGNISTEGO ZIELSKA	https://www.lasy.gov.pl/pl/informacje/aktualnosci/sekrety-ognistego-zielska	forest	0	0
PLPL025	2018-01-01	plant	origin	willowherb	creation by transformation	the soul of a tree lost in a forest fire	Jest jeszcze inna legenda o tej roślinie, wywodzi się z kolei z Alaski. Wierzono tam, że wierzbówka to dusza spalonego drzewa, odradzająca się z jego popiołu. Roślinę często można znaleźć na pogorzeliskach, szczególnie po wypalonych drzewach. Ludzie na Alasce uważają, że kiedy zakwita wierzbówka, to sześć tygodni później przyjdzie zima. Na szczęście to nie dotyczy naszego klimatu, bo to by znaczy…	blog	Beauty Studio	PL	Polish		TAJEMNICA WIERZBÓWKI KIPRZYCY	https://venus.com.pl/tajemnica-wierzbowki-kiprzycy/
RUPL026	2016-01-01	plant	properties		acquisition of magic powers	magic power by talisman from plant	Знахари утверждали, что в короткий период восстановить ауру и утраченные жизненные силы, а также зарядиться энергией матушки-земли можно, понюхав свежесорванные цветы кипрея. Чуть меньшей силой обладают сушеные соцветия этого удивительного растения, вдохнув аромат которых можно в мгновение ока повысить концентрацию внимания и способности к усвоению больших объемов информации. Оказывается, согласн…	blog	personal	RU	Russian	Ольга Ускова	Иван-чай: легенда о растении	http://az-priroda.ru/ivan-chaj-legenda-o-rastenii.html
RUPL027	2018-01-01	plant	properties		acquisition of magic powers	magic power by talisman from plant	Знахари утверждали, что в короткий период восстановить ауру и утраченные жизненные силы, а также зарядиться энергией матушки-земли можно, понюхав свежесорванные цветы кипрея. Чуть меньшей силой обладают сушеные соцветия этого удивительного растения, вдохнув аромат которых можно в мгновение ока повысить концентрацию внимания и способности к усвоению больших объемов информации. Оказывается, согласн…	blog	alternative history	RU	Russian	Ольга Ускова	Иван-чай: легенда о растении	https://salik.biz/articles/50036-ivan-chai-legenda-o-rastenii.html			348	254
RUPL028	2016-01-01	plant	properties		acquisition of magic powers	love-producing magic plant	Муж и жена, испивающие целебный напиток, долгие годы не теряют интерес друг к другу.	blog	personal	RU	Russian	Ольга Ускова	Иван-чай: легенда о растении	http://az-priroda.ru/ivan-chaj-legenda-o-rastenii.html
RUPL029	2018-01-01	plant	properties		acquisition of magic powers	sleep-inducting effect	По поверьям сушеные ростки Иван-чая зашивают в подушку, на которой спит младенец. Кипрей оберегает сон малыша и помогает видеть сладкие сны. А еще Иван-чай – помощник в поисках кладов, спрятанных в земле. Когда недоброжелательные духи почуют силу травушки, то отступят они от сокровищ и позволят их забрать.	blog	alternative history	RU	Russian	Ольга Ускова	Иван-чай: легенда о растении	https://salik.biz/articles/50036-ivan-chai-legenda-o-rastenii.html
RUPL030	2018-01-01	plant	properties		acquisition of magic powers	magic power by talisman from plant	Корням кипрея, собранным с соблюдением особых правил, приписываются защитные качества. Когда копают коренья Иван-чая в Иван день (7 июля), то снимают с себя все железные предмета (золото, серебро, украшения, пряжки на ремнях), иначе он не будет иметь силу. Имеющий при себе корень кипрея получает оберег от черных мыслей и соблазнов, посылаемых нечистым духом для искушения бессмертной души.	blog	alternative history	RU	Russian	Ольга Ускова	Иван-чай: легенда о растении	https://salik.biz/articles/50036-ivan-chai-legenda-o-rastenii.html
RUPL031	2018-01-01	plant	properties		acquisition of magic powers	magic power by talisman from plant	Наши предки верили, что выгнать из дома кикимор и домового, а также прочую нечисть можно с помощью ритуалов, проведенных с веником из Иван-чая.	blog	alternative history	RU	Russian	Ольга Ускова	Иван-чай: легенда о растении	https://salik.biz/articles/50036-ivan-chai-legenda-o-rastenii.html
UAPL032	2017-01-01	drink	properties		Mystical Influence	on Ivan Kupala night	Одного разу, знайомий мені травник, розповів, що його прадід завжди збирав, Кіпрей траву, до свята Івана Купали, а найкориснішим, практично чарівним, вважав Кіпрей зібраний у ночі на Івана Купала. Більш того, квітку "Іван чаю", він і вважав тією - легендарною квіткою папороті, що зацвітає раз на рік у цю ніч. Травник завжди казав, що з роками люди забувають та перекручують правду, а замість неї з…	blog	internet shop	UA	Ukrainian		Легенди про Іван чай	http://ivantea.com.ua/articles/article-14/
RUPL033	2018-01-01	drink	properties		Mystical Influence	on Ivan Kupala night	Активизация мистического воздействия на окружающую среду усиливается, благодаря волшебному языческому празднику Ивана Купала, который с древних времен славяне отмечают в ночь с 6 по 7 июля.	blog	alternative history	RU	Russian	Ольга Ускова	Иван-чай: легенда о растении	https://salik.biz/articles/50036-ivan-chai-legenda-o-rastenii.html
RUTE034	2018-01-01	drink	origin	drink		on Ivan Kupala night	Селение то, где жил паренек Иванушка, находится недалеко от Петровской столицы и называется Копорово (Копорье). Травка преподнесла нежданный сюрприз. Была как-то ночка на Ивана-Купала, когда по старой русской традиции принято гулять и праздновать до самого утра, довольно холодной. Вот и решили женщины водицы вскипятить на костре. Чтоб костер дольше горел, дров подкидывали регулярно, да и стебли э…	portal	education	RU	Russian	Болтинцева Людмила Юрьевна	Легенды о названии копорского Иван- чая.	https://multiurok.ru/blog/legendy-o-nazvanii-koporskogo-ivan-chaia.html
RUTE035	2018-01-01	drink	origin	drink		on Ivan Kupala night	Селение то, где жил паренек Иванушка, находится недалеко от Петровской столицы и называется Копорово (Копорье). Травка преподнесла нежданный сюрприз. Была как-то ночка на Ивана-Купала, когда по старой русской традиции принято гулять и праздновать до самого утра, довольно холодной. Вот и решили женщины водицы вскипятить на костре. Чтоб костер дольше горел, дров подкидывали регулярно, да и стебли э…	blog	internet shop	RU	Russian	Гурьева Ксения	Легенды о копорском иван-чае, или 22 имени чая из кипрея	https://chayivankipreyevich.ru/legendy-o-nazvanii-koporskogo-ivan-chaya/	tea	0		1945
RUPL036	2014-01-01	plant	origin	name	Ivan	wordplay (Ivan probably)	По преданию, в одной деревушке жил паренек Иван, который любил цветы. Он постоянно уходил за околицу в цветущие луга. Когда мелькала его рубашка среди цветов, жители говорили "Это Иван, чай, ходит". "Чай" это синоним "наверное", просто наши предки говорили немного иначе, попроще что ли. Хотя и сейчас это слово употребляется некоторыми людьми. Но это отступление) Продолжим про паренька. По легенде…	forum	questions	RU	Russian		А почему растение Иван-чай так называется? Откуда возникло такое название?	http://www.bolshoyvopros.ru/questions/828050-a-pochemu-rastenie-ivan-chaj-tak-nazyvaetsja-otkuda-vozniklo-takoe-nazvanie.html		0	1
RUPL037	2010-01-01	plant	origin	name	Ivan	wordplay (Ivan probably)	Жил в одном селе под Питером паренёк Иван, любил щеголять в красной рубахе. Большую часть времени односельчане видели его в лесу, на опушках, среди цветов и трав. Любил он лес, изучал целебные свойства растений. Завидев мелькавший среди листвы алый цвет, говорили: «Да, это Иван, чай, ходит!». Никто и не приметил, в какой момент запропастился Иван, но на опушках у околиц вдруг появились невиданные…	blog	Slavic Native Faith	RU	Russian	Тамара	Июль венчает жар иван-чая	https://www.perunica.ru/rastenia/1926-iyul-venchaet-zhar-ivan-chaya.html	Slavic native faith	11	29	22 480
RUPL038	2010-01-01	plant	origin	name	Ivan	wordplay (Ivan probably)	Жил в одном селе под Питером паренёк Иван, любил щеголять в красной рубахе. Большую часть времени односельчане видели его в лесу, на опушках, среди цветов и трав. Любил он лес, изучал целебные свойства растений. Завидев мелькавший среди листвы алый цвет, говорили: «Да, это Иван, чай, ходит!». Никто и не приметил, в какой момент запропастился Иван, но на опушках у околиц вдруг появились невиданные…	blog	Slavic Native Faith	RU	Russian	Тамара	Кипрей (Иван-Чай)	http://rodobozhie.ru/publ/zdrava/travy/kiprej_ivan_chaj/46-1-0-1815		0		2218
RUPL039	2018-01-01	plant	origin	name	Ivan	wordplay (Ivan probably)	К слову, «чай» на Руси было синонимом слова «наверняка». Лето выдалось урожайным. Народ в полях, на огородах, да на покосе много времени проводил. И уж когда Ванюша пропал, никто из односельчан и не заметил. Да только на опушках леса все чаще стали замечать необыкновенной красоты красные цветочки. Принимал народ эти цветы за привычную всем Ванюшину рубаху, да и вновь начали приговаривать: «Иван, …	blog	internet shop	RU	Russian	Гурьева Ксения	Легенды о копорском иван-чае, или 22 имени чая из кипрея	https://chayivankipreyevich.ru/legendy-o-nazvanii-koporskogo-ivan-chaya/	tea	0
RUPL040	2018-01-01	plant	origin	name	Ivan	wordplay (Ivan probably)	Одна из самых распространенных легенд о названии этой травы звучит так: "Жил-был в одном отдаленном ничем не примечательном селении парнишка. Звали его Ваней. Нравилось ему гулять по улицам в красивой яркой красной рубахе. Парень так любил лес, что практически все свое свободное время проводил в лесу, на полянках и опушках. Односельчане часто наблюдали, как среди листьев нет-нет да и мелькнет кра…	portal	education	RU	Russian	Болтинцева Людмила Юрьевна	Легенды о названии копорского Иван- чая.	https://multiurok.ru/blog/legendy-o-nazvanii-koporskogo-ivan-chaia.html
BYPL041	2015-01-01	plant	origin	name	Ivan	Russian by definition	Паколькі еўрапейцы называлі жыхароў Расійскай імперыі Іванамі, адтуль і руская назва гэтай цудоўнай гарбаты — іван-чай, — раскрыла таямніцы Алёна Хлапцова, з якой мы і пайшлі збіраць скрыпень.	newspaper	govermental	BY	Belarusian	Аляксандр ПУКШАНСКІ	Пякучае адзенне або Чай, што расце пад нагамі	http://www.zviazda.by/be/print/69141
RUPL042	2016-01-01	plant	origin	name	Ivan	Russian by definition	В дословном понимании название «иван-чай» означает «русский» чай. Словом «иван» называли в Европе всех русских. До появления в Европе китайского листового чая (чёрного и зелёного), население западноевропейских стран употребляло «копорский» чай — напиток из ферментированных листьев и цветков растения кипрей (или «иван-чай»).	portal	woman	RU	Russian		Правильно собираем, завариваем и применяем иван-чай	http://uplady.ru/zdorove/poleznye-sredstva/kak-pravilno-zavarivat-ivan-chaj-poleznye-svojstva-protivopokazaniya.html	woman	5
RUPL043	2017-01-01	plant	origin	name	Ivan	Russian by definition	Существует еще предположение, что название свое чай получил именно потому, что был русским. За границей всех русских называли Иванами, вот и получилось на заморский манер Иван-чай, т. е. русский чай.	blog	internet shop	RU	Russian		Почему иван чай иван чай, откуда взялось такое название	https://chayexpert.ru/travyanoj-chaj/pochemu-ivan-chaj-ivan-chaj.html	tea	0
RUPL044	2018-01-01	plant	origin	name	Ivan	Russian by definition	Однако имеет место и другая теория. Что такое "имя" растение получило в Англии, где "Иван" — это собирательный образ русского человека. А в 17 веке такой чай Англия скупала у России тоннами и с удовольствием употребляла во время своих легендарных пятичасовых чаепитий. В современности по-английски иван-чай пишется так "willow-herb". А Копорский чай. Напиток на основе иван-чая с древних времен назы…	portal	education	RU	Russian	Болтинцева Людмила Юрьевна	Легенды о названии копорского Иван- чая.	https://multiurok.ru/blog/legendy-o-nazvanii-koporskogo-ivan-chaia.html
RUPL045	2018-01-01	plant	origin	name	Ivan	Russian by definition	Что такое «имя» растение получило в Англии, где «Иван» — это собирательный образ русского человека. А в 17 веке такой чай Англия скупала у России тоннами и с удовольствием употребляла во время своих легендарных пятичасовых чаепитий. В современности по-английски иван-чай пишется так «willow-herb».	blog	internet shop	RU	Russian	Гурьева Ксения	Легенды о копорском иван-чае, или 22 имени чая из кипрея	https://chayivankipreyevich.ru/legendy-o-nazvanii-koporskogo-ivan-chaya/	tea
RUPL046	2014-01-01	plant	origin	name	Ivan	Russian by definition	Какое русское словосочетание: Иван – имя на Руси очень распространенное, помните – среди иностранцев даже бытует такой штамп – «русский Иван». А «чай» - основа слова «чаять» - надеяться, ждать. А все вместе – это прекрасный чайный напиток, напиток старинный, с богатыми традициями, и, кроме прочего, на редкость полезный.	blog	livejournal	RU	Russian		Легенда "НАПИТОК СПЯЩИХ БОГОВ". Иван-Чай - Кипрей узколистный	https://serafit888.livejournal.com/102572.html
RUPL047	2015-01-01	plant	origin	name	Ivan	Russian by definition	Уже за границей копорский напиток получил такое известное сегодня название — он снискал славу как иван-чай, почему — наверное, и так понятно. Имя Иван издавна ассоциировалось с русскими. К началу XIX века продукт составил серьезнейшую конкуренцию экспортному индийскому чаю.	blog	internet shop	RU	Russian		ИВАН-ЧАЙ. ЛЕГЕНДЫ И ФАКТЫ	http://naturavit.ru/articles/ivan-chaj-legendy-i-fakty	eco
PLPL048	2018-01-01	plant	origin	name	Ivan	Russian by definition	Iwan czaj to rosyjska nazwa herbaty wytwarzanej z tego ziela, u nas częściej słyszy się określenie „rosyjska herbata”. Nazwa rzekomo pochodzi od pewnego Iwana, który kiedyś leczył ludzi w swojej rosyjskiej wsi naparami ziołowymi.	blog	personal	PL	Polish		SŁOWIAŃSKA KONKURENCJA DLA HERBATY CEJLOŃSKIEJ	http://bewilderedslavica.com/rosyjska-herbata/		4
ROPL049	2017-01-01	plant	origin	name	Ivan	Ivan lover	Povestea pufuliţei îşi are originea într-un sătuc de lângă oraşul Petersburg, unde trăia un flăcău pe nume Ivan, care era foarte pasionat de flori şi de plante. În fiecare zi, băiatul se gătea ca de sărbătoare, îmbrăcând o cămaşă frumoasă, violet, şi se ducea în poiana de la marginea pădurii. Acolo, ore în şir, admira şi studia felurite buruieni. Oamenii îi vedeau de departe rubaşca, care pâlpâia…	portal	news	RO	Romania		Tratamente naturiste. „CEAIUL LUI IVAN” - planta care UCIDE CANCERUL	https://jurnalul.antena3.ro/viata-sanatoasa/terapii-complementare/tratamente-naturiste-ceaiul-lui-ivan-planta-care-ucide-cancerul-garantat-732656.html		0			1
ROPL050	2016-01-01	plant	origin	name	Ivan	Ivan lover	Legenda spune că în vremurile de demult, într-un sătuc de lângă oraşul Petersburg, trăia un flăcău pe nume Ivan, care era foarte pasionat de flori şi de plante, în general. În fiecare zi, băiatul se gătea ca de sărbătoare, îmbrăcând o cămaşă frumoasă, violet, şi se ducea în poiana de la marginea pădurii. Acolo, timp de ore în şir, admira şi studia felurite buruieni. Oamenii îi vedeau de departe r…	portal	woman	RO	Romania	Natasa Galche	Plantele verii: PUFULIŢA - Ceaiul lui Ivan	http://www.formula-as.ro/2016/1219/medicina-naturii-44/plantele-verii-pufulita-ceaiul-lui-ivan-20820		0	6	5586
RUPL051	2018-01-01	plant	origin	name	Ivan	Ivan lover	Сказание говорит о том, что несколько веков назад в селе Копорье, что под Санкт-Петербургом, жил парень Иван. Щеголял он всегда в алой рубахе. Большую часть своего времени проводил в полях, ухаживал за цветами, разыскивал новые сорта. В то время в просторечном разговоре часто употребляли вводное слово «чай». Которое можно сравнить с современным «наверно», иногда оно употреблялось вообще без повод…	blog	internet shop	RU	Russian		Иван-чай. Легенда о происхождении	http://www.leto-shop.ru/articles/ivan_chay_legenda_o_proiskhozhdenii
RUPL052	2017-01-01	plant	origin	name	Ivan	Ivan lover	Жил один русский паренек, ходил он всегда в красной рубахе и любил в поле среди кустарников и зелени водиться. Люди, когда мимо проходили и замечали среди зелени некую красноту, говорили: «Да это Иван, чай, бродит». Так и повелось: краснота в зелени ассоциировалась с Иваном. Как-то раз люди разводили костер и вместе с дровами использовали высокую траву кипрея. Листья иван-чая попали в кипящий кот…	portal	food	RU	Russian	Юна	Копорский чай с травами	https://www.edimdoma.ru/retsepty/102293-koporskiy-chay-s-travami		5
RUPL053	2017-01-01	plant	origin	name	Ivan	Ivan lover	А назвали его Иван-чаем, потому что давным-давно проживал в одной из деревень парень по имени Иван. И любил он ходить в рубахе ярко-красного цвета. Часто гулял по лугам среди высокой травы. Цвет рубахи выдавал его. Люди, увидев алое пятно в травах, говорили: «Чай, Иван прогуливается». Так и пошло с той поры, что красные цветы кипрея ассоциируют с именем Ивана.	blog	internet shop	RU	Russian		Иван чай история появления, расцвета, уничтожения и возрождения	https://kukuika.com/blog/ivan-chay-istoriya-poyavleniya-rastsveta-unichtojeniya-i-vozrojdeniya
RUPL054	2010-01-01	plant	origin	name	Ivan	Ivan lover	Согласно русским легендам, в старину, жил парень по имени Иван и любил он гулять в красной рубахе по полям. А рубаха его была одного цвета с красными цветами кипрея. От того и стали сначала называть данную траву Иваном, или красным Иваном. Затем, во время полевых работ, на поле развели костер, подвесили котелок с водой и него попали листья травы Ивана. Напиток понравился людям, как так он имел пр…	portal	folk medicine	RU	Russian		Лечебные свойства иван-чая	https://travuscka.ru/lekarstvennye-rasteniya/ivan-chai
LTPL055	2017-01-01	plant	origin	name	Ivan	Ivan and women	„Griausiu pragarą, statysiu bažnyčią! Griausiu pragarą, statysiu bažnyčią!“ – šūkaliojo Ivanas palei pragaro vartus brūžindamasis. Ne be reikalo smarkiai įsijaudrinęs šūkaliojo – velniai jam žmoną buvo išnešę. Iškišo velniai smailas akikes, klapt klapt, galvoja: na, ir kvailys, velniai jau kadais jokių bažnyčių nebebijo. „Statyk, kvaily, tą savo bažnyčią, žmonos vis tiek neatgausi“, – kikena už v…	portal	life	LT	Lithuanian		Šios arbatos poveikio kareiviams išsigando pats Hitleris: galima gerti kasdien ir daug	https://www.15min.lt/gyvenimas/naujiena/sveikata/arbata-kurios-poveikio-rusijos-kareiviams-issigando-pats-hitleris-verta-gerti-kasdien-ir-daug-1028-844248
BYPL056	2013-01-01	plant	origin	name	Ivan	Ivan and women	У намінацыі «Напоі без градуса» перамагла работа «Іван-чай і яго чароўныя вартасці» студэнткі Інстытута журналістыкі Беларускага дзяржаўнага ўніверсітэта Аліны Берасневіч. Аліна «раскапала» ў адным з мястэчкаў цікавае паданне пра Яніну-прыгажуню і Івана — яе жаніха. Не дапусціць вяселля задумала злая вядзьмарка, якая напаіла Івана шкодным зеллем, і забыўся той на сваю каханую. Калі ж Яніна да вяд…	newspaper		BY	Belarusian	Святлана БАРЫСЕНКА	Тут і піва, тут і збіцень, і мядуха з медавухай	http://www.zviazda.by/be/print/42442
RUPL057	2018-01-01	plant	origin	name	Ivan	Ivan and women	Жил-был на белом свете, в одной деревеньке русской парниша один, Иван его звали. Справный такой парнишка был, красавчик, жалко, что дурак. Ну, как дурак… Это деревенские так считали, потому как Ваня с деревьями мог разговаривать. Бывало, как заспорит с дубом али с березою схлестнется… У-ух! И с травками-муравками любил на утренней зорьке пошептаться, да и вообще все их хитрости и ценности знал. Д…	blog	internet shop	RU	Russian		Сказ про Иванов чай	http://parlamar.ru/stati/skaz-pro-ivanov-chaj-245	health
RUPL058	2015-01-01	plant	origin	name	Ivan	Ivan and women	Жил-был на белом свете парниша один, Иваном его звали. Справный такой парнишка был, красавчик, да еще и целитель. Травник, то ись. Любил Ваня с травками-муравками на утренней зорьке пошептаться, да и вообще все их хитрости-премудрости знал. Деревенские к нему лечиться ходили. А в городе по соседству жила царевна Несмеяна. Ох, и вредина была, с утра до вечера в депрессиях! Слуг гоняла, папашу свов…	portal	education	RU	Russian		Кладовая лета. Иван-чай	https://uchportfolio.ru/blogs/read/?id=1433		8
RUPL059	2015-01-01	plant	origin	name	Ivan	Ivan and women	Жил когда-то давно Иван — крестьянский сын. Любил он хорошо потрудиться и чаю напиться. Куда ни пойдёт — чайку с собой возьмёт. И прозвали его за это люди Иван-Чаем. Шаталась как-то по свету старуха Лень, и захотелось ей позабавиться, людей бездельем заразить. Видит: ни свет — ни заря Иван-Чай в поле пашет. Ну она и давай к нему приставать: то с одной, то с другой стороны к нему подкрадётся. Но И…	portal	education	RU	Russian		Кладовая лета. Иван-чай	https://uchportfolio.ru/blogs/read/?id=1433
RUPL060	2018-01-01	plant	origin	name	Ivan	Ivan and women	Жил да был Иван. Он очень любил пить чай. А чай у него был особенный, волшебный. Он заваривал его из трав, незнакомых людям. Как правило, утром, наденет Иван любимую фиолетовую рубашку и пьет свой чай. И вот однажды, когда он, как обычно, пил чай, к его дому подошла странная старушка. — Здравствуй, добрый молодец, — сказала она.- Не угостишь ли меня чайком? — Пейте на здоровье, бабушка, — сказал …	portal	children	RU	Russian		Сказка про Иван-чай	http://detskiychas.ru/sochinyaem_skazki/skazka_pro_ivan_chay/
RUPL061	2016-01-01	plant	origin	name	Ivan	Ivan healer / herbalist	Жил в одном селе под Питером паренёк Иван, любил щеголять в красной рубахе. Большую часть времени односельчане видели его в лесу, на опушках, среди цветов и трав. Любил он лес, изучал целебные свойства растений. Завидев мелькавший среди листвы алый цвет, говорили: «Да, это Иван, чай, ходит!». Никто и не приметил, в какой момент запропастился Иван, но на опушках у околиц вдруг появились невиданные…	blog	personal	RU	Russian		Трава Иван чай (кипрей). Красивые фотографии	https://irinazaytseva.ru/trava-ivan-chaj-kiprej-krasivye-fotografii.html		0
RUPL062	2010-01-01	plant	origin	name	Ivan	Ivan healer / herbalist	Жил в одном селе под Питером паренёк Иван, любил щеголять в красной рубахе. Большую часть времени односельчане видели его в лесу, на опушках, среди цветов и трав. Любил он лес, изучал целебные свойства растений. Завидев мелькавший среди листвы алый цвет, говорили: «Да, это Иван, чай, ходит!». Никто и не приметил, в какой момент запропастился Иван, но на опушках у околиц вдруг появились невиданные…	blog	Slavic Native Faith	RU	Russian	Тамара	Кипрей (Иван-Чай)	http://rodobozhie.ru/publ/zdrava/travy/kiprej_ivan_chaj/46-1-0-1815
PLPL063	2018-01-01	plant	origin	name	Ivan	Ivan healer / herbalist	Młody Iwan noszący szkarłatną koszulę zgłębiał właściwości lecznicze roślin, a przygotowując z nich herbatki pomagał ludziom. Kolor jego koszuli był tak charakterystyczny, że pojawiając się na tle lasów i łąk, ludzie wołali „Iwan czaj”. Kiedy Iwan nagle zniknął, na łąkach pojawiła się roślina o szkarłatnych kwiatach, skojarzenie było jednoznaczne, że to „Iwan czaj”.	blog	personal	PL	Polish	Barbara Czarniecka	IWAN CZAJ - NAPAR NASZYCH WSCHODNICH SĄSIADÓW	https://klimatybieszczadzkie.pl/pl/blog/Iwan-Czaj-napar-naszych-wschodnich-sasiadow/4		2
RUPL064	2016-01-01	plant	origin	name	Ivan	Ivan healer / herbalist	жил парень Иван в одной деревушке, и любил он носить рубаху ярко красного цвета. Частенько бродил Иван в одиночку по лугам, а проходящие мимо люди, которые замечали красное пятно в зеленой траве, молвили: «Снова Иван гуляет». Вот и до наших времен дошла привычка называть ярко красные цветы среди насыщенной зелени Иваном.	blog	personal	RU	Russian		Иван чай — полезные и вредные свойства травы	https://o-tea.ru/ivan-chay-poleznye-i-vrednye-svoystv/	tea
RUPL065	2015-01-01	plant	origin	name	Ivan	Ivan healer / herbalist	жил в одной деревне парень Иван, который любил носить ярко красную рубаху. Часто Иван гулял один в высоких луговых травах, а люди, мимо проходящие, завидев в высокой зелени красное пятно, говорили: «Вот опять Иван гуляет». С тех пор и повелось, что красные яркие цветы в сочной зелени луговых трав связывают с Иваном.	portal	education	RU	Russian		Кладовая лета. Иван-чай	http://www.uchportfolio.ru/blogs/read/?id=1433
PLPL066	2017-01-01	plant	origin	name	Ivan	Ivan healer / herbalist	Młody, przystojny Iwan chodził najczęściej w szkarłatnej koszuli. Stała się jego znakiem rozpoznawczym. Iwan interesował się przyrodą, tym co rośnie wokół niego. Znał wiele ziół i roślin leczniczych. Stał się zielarzem i leczył ludzi roślinnymi specyfikami własnej produkcji. Najbardziej znano i lubiono jego ziołowe herbatki więc wkrótce przylgnęło do niego przezwisko Iwan Czaj czyli Iwan Herbacia…	blog	personal	PL	Polish		Ivan Czaj. Rosyjska herbata domowej roboty	https://smacznapyza.blogspot.com/2017/09/iwan-czaj-herbatka-z-wierzbowki-kiprzycy.html	food	9
PLPL067	2017-01-01	plant	origin	name	Ivan	Ivan healer / herbalist	Choć nazwa Iwan czaj ma prawdopodobnie związek z tym, że wierzba to po rosyjsku „iwa”, istnieje legenda o pochodzeniu herbaty i jej nazwy. Według podań Iwan był chłopakiem żyjącym we wsi niedaleko Petersburga. Często zakładał charakterystyczną czerwoną koszulę, w której można go było spotkać w lesie i na jego skraju, błądzącym wśród ziela i kwiatów. Iwan spędzał czas wśród roślin – fascynowały go…	blog	personal	PL	Polish		Rosyjska herbata	http://www.herbata.info/rosyjska-herbata/	tea	0
PLPL068	2018-01-01	plant	origin	name	Ivan	Ivan healer / herbalist	Mówi ona o młodym Iwanie, który zawsze chodził w szkarłatnej koszuli. Był on zafascynowany roślinami i zgłębiał ich właściwości lecznicze. Potrafił przygotować ziołowe herbatki na różne dolegliwości, którymi leczył ludziom w potrzebie. Kolor koszuli Ivana był tak charakterystyczny, że gdy tylko okoliczni mieszkańcy zobaczyli go wśród okolicznego lasu lub łąki od razu wołali „Ivan czaj” czyli Ivan…	portal	life	PL	Polish	Karina Rudzka	Herbata pełna zalet!	https://wieleliter.pl/2018/06/26/herbata-pelna-zalet/
PLPL069	2018-01-01	plant	origin	name	Ivan	Ivan healer / herbalist	Historia tej herbaty opowiada o młodym Iwanie, który znany był z zamiłowania do różnego rodzaju ziół. Badał, opisywał je i sporządzał różnego rodzaju CZAJ, czyli herbatki na wiele problemów. Mieszkańcy wioski, z której się wywodził nazywali go IWAN CZAJ. Pewnego dnia z niewiadomych przyczyń IWAN zniknął, a na polach pojawiła się roślina o charakterystycznym czerwonym kolorze kwiatów. Mieszkańcy w…	blog	internet shop	PL	Polish		DLACZEGO WARTO PIĆ HERBATY IVAN CZAJ?	https://www.zdrowonaturalnie.pl/2018/08/dlaczego-warto-pic-herbaty-ivan-czaj.html	health	6
PLPL070	2018-01-01	plant	origin	name	Ivan	Ivan healer / herbalist	Otóż w dawnej Rosji żył sobie przystojny, młody człowiek, który zawsze chodził w szkarłatnej koszuli. Był znawcą ziół i leczył ludzi przygotowując dla nich różne napary i lecznicze herbaty. Nazywano go Iwan Czaj. Pewnego dnia Iwan zniknął, przepadł bez wieści. Nikt nie wiedział co się z nim stało. Wkrótce na pobliskich łąkach pojawiły się piękne, szkarłatne kwiaty, przypominające kolorem koszulę …	blog	Beauty Studio	PL	Polish		TAJEMNICA WIERZBÓWKI KIPRZYCY	https://venus.com.pl/tajemnica-wierzbowki-kiprzycy/
PLPL071	2016-01-01	plant	origin	name	Ivan	Ivan healer / herbalist	Dawno, dawno temu, we wsi niedaleko Petersburga żył chłopak imieniem Iwan, który lubił stroić się w swoją czerwoną koszulę. Sąsiedzi często widywali go w lesie oraz na jego skraju, pośród kwiatów i ziół. Jego pasją były studia nad leczniczymi właściwościami roślin. Kiedy pośród liści ludzie widzieli czerwony kolor, bez zastanowienia mówili, że: "To Iwan, Iwan Czaj! Ten od herbaty...". Nikt nie za…	blog	personal	PL	Polish	Łukasz Gęborek	Iwan Czaj - historia, legenda, parzenie…	http://herbaciane-szlaki.blogspot.com/2016/02/iwan-czaj-historia-legenda-zaparzanie.html	tea	8
GBPL072	2018-01-01	plant	origin	name	Ivan	Ivan healer / herbalist	Предание гласит, что в селе Копорье, под Питером, жил добрый молодец по имени Иван, любивший наряжаться в ярко-красные и лиловые рубахи. Целыми днями он бродил по лесу в поисках целебных трав. Однажды стиляга-целитель исчез, и с тех пор его никто не видел. Зато на опушке леса выросли невиданной красоты цветы, которые односельчане назвали рубашкой Ивана. “Это, чай, наш Иван идет!” - кричали они др…	blog	personal	RU	Russian	Лейла Александер-Гарретт	Иван-чай	https://www.chayka.org/node/9054
RUPL073	2013-01-01	plant	origin	name	Ivan	Ivan healer / herbalist	Жил в одной русской местностей паренек Иван. Любил он ходить в красной рубахе и большую часть времени проводил на опушке среди цветов и кустарников. А жители села, увидевшие красный цвет среди зелени, говорили: «Да это Иван, чай, ходит». И так к этому привыкли, что и не заметили отсутствия в селе Ивана и стали говорить: «Да это Иван, чай!» - на неожиданно появившиеся у околицы алые цветы. Так и п…	blog	personal	RU	Russian		ИВАН-ЧАЙ	http://likonsta.ucoz.ru/blog/ivan_chaj/2013-07-24-564
RUPL074	2015-01-01	plant	origin	name	Ivan	Ivan healer / herbalist	В одной деревушке жил добрый молодец Иван, который любил цветы. Он постоянно уходил за околицу в цветущие луга. Когда мелькала его рубашка среди цветов, жители говорили "Это Иван, чай, ходит". Слово "чай" в то время было синонимом "наверное". По легенде, молодец тот якобы сгинул и жители деревни не сразу поняли, что он пропал, а когда спохватились, то всматривались в луга и увидев красный цвет, г…	blog	internet shop	RU	Russian		ИВАН-ЧАЙ. ЛЕГЕНДЫ И ФАКТЫ	http://naturavit.ru/articles/ivan-chaj-legendy-i-fakty
RUPL075	2010-01-01	plant	origin	name	Ivan	Ivan healer / herbalist	Жил в одном селе под Питером паренёк Иван, любил щеголять в красной рубахе. Большую часть времени односельчане видели его в лесу, на опушках, среди цветов и трав. Любил он лес, изучал целебные свойства растений. Завидев мелькавший среди листвы алый цвет, говорили: «Да, это Иван, чай, ходит!». Никто и не приметил, в какой момент запропастился Иван, но на опушках у околиц вдруг появились невиданные…	blog	Slavic Native Faith	RU	Russian	Тамара	Июль венчает жар иван-чая	https://www.perunica.ru/rastenia/1926-iyul-venchaet-zhar-ivan-chaya.html
RUPL076	2013-01-01	plant	origin	name	Ivan	Ivan healer / herbalist	Жил в одном селе под Питером паренёк Иван, любил щеголять в красной рубахе. Большую часть времени односельчане видели его в лесу, на опушках, среди цветов и трав. Любил он лес, изучал целебные свойства растений. Завидев мелькавший среди листвы алый цвет, говорили: «Да, это Иван, чай, ходит!». Никто и не приметил, в какой момент запропастился Иван, но на опушках у околиц вдруг появились невиданные…	blog	internet shop	RU	Russian	Глебова Полина	Русский суперфуд: Иван-чай	http://lookbio.ru/eda/superfudy/russkij-superfud-ivan-chaj/	green
RUPL077	2016-01-01	plant	origin	name	Ivan	Ivan merchant	В стародавние времена жил купец, и звали его Иваном. Объездил он все земли заморские – от стороны французской до сказочной Индии. Вернувшись в родные края, стал купец невиданными доселе товарами чудесными торговать, которые во время странствий добыл. Дивные то были украшения, яркие ткани да травы диковинные, целебные. Везде его встречали с радостью и восхищением — и девицы красные, и дети малые, …	blog	internet shop	RU	Russian		Легенда	чайрусскойприроды.рф/about/legenda/	tea
RUTE078	2016-01-01	drink	identity		national	Slavic	Была по версии академика Чудинова В.А. когда-то Европа русской и называлась Русь Яра со столицей в Арконе на острове Рюген (наш тот самый Руян-Буян). Потом Русь Яра завоевали и Аркона пала. По словам германских же историков, вся Восточная Германия, это кладбище славян. Такова трагичная реальность. Потом остатки русского народа были ассимилированы с захватчиками и через пару поколений уже говорили…	portal	meditation-esoteric	RU	Russian	Олег Толмачев	Иван-чай пробуждает генетическую память и восстанавливает связь с предками	https://www.aum.news/zdorove/1239-ivan-chaj-probuzhdaet-geneticheskuyu-pamyat-i-vosstanavlivaet-svyaz-s-predkami		0
EETE079	2016-01-01	drink	identity		national	Slavic	Ilma ekskursita Euroopa ajalukku pole seda võimalik mõista. Akadeemik V.A. Tšudinovi versiooni kohaselt oli terve Euroopa kunagi Venemaa osa ja kutsuti seda maad Russ Jara (http://chudinov.ru/yarova/), mille pealinnaks oli Rügeni saarel asuv Akrona. Muinasjuttudes teatakse saart ka Rujan-Bujan’i nime all. Russ Jara vallutati ja Akrona langes. Saksa ajaloolaste endi väidete kohaselt on kogu Saksam…	blog	internet shop eco	EE	Estonian			https://www.looduspere.ee/blogi/imeline-abimees-podrakanep/
PLTE080	2017-01-01	drink	identity		national	Slavic	Wierzbówka jest również łaskawa nie tylko dla pszczół. Z wierzbówki pierwotnie robiono słowiańską herbatę. Póki Brytyjczycy nie przywieźli na Stary Kontynent herbaty z Indii, wszyscy Słowianie, Celtowie i wikingowie pili herbatę z kiszonej wierzbówki. Do dziś pije się ją od „Rusi" przez Mongolię aż po Tybet, w Polsce też ma liczne grono wielbicieli.	portal	govermental	PL	Polish	ANNA JAKIMIUK, RDLP W BIAŁYMSTOKU	SEKRETY OGNISTEGO ZIELSKA	https://www.lasy.gov.pl/pl/informacje/aktualnosci/sekrety-ognistego-zielska
PLTE081	2016-01-01	drink	identity		national	Slavic	Ponieważ jej historia sięga średniowiecza (wspominają o niej XII-wieczne kroniki) można śmiało mówić, że jest to herbatka starosłowiańska. Więc ja przywracam naszą starą tradycję picia herbaty z tego co rośnie dookoła nas i będę ją nazywać HERBATKĄ SŁOWIAŃSKĄ.	blog	personal	PL	Polish		Skarb za płotem	http://www.magrawczasy.pl/blog,2016,p3.html		5
UATE082	2017-01-01	drink	identity		national	Kievan Rus'	З листочків Іван-чаю ще за часів Київської Русі робили супер-напій, який нічим не поступався іноземним чаям.	portal	life	UA	Ukrainian		ТМ Всесвіт.Український іван-чай: дивовижні купажі цілющого чаю	http://foodandmood.com.ua/uamade/1591931-TM-Vsesv-t-Ukra-ns-kij--van-chaj--divovizhn--kupazh--c-ljucshogo-chaju	food			1872
BYTE083	2011-01-01	drink	identity		national	national	В Беларуси знают об иностранных чаях, но мало что знают о родном, белорусском. А ведь наши предки пили иван-чай. По поверьям напиток из этого растения придавал силы, укреплял здоровье, успокаивал нервы и укреплял сон. Иван-чаем даже лечили опухоли! Наши прадеды любили насладиться чайком!	tv chanell	govermental	BY	Russian		Татьяна Петракова, мастер чая – о чайной церемонии: Сначала нужно согреть сухой чай своим дыханием, чтобы напиток получился утонченным	http://www.ctv.by/новости/татьяна-петракова-мастер-чая-–-о-чайной-церемонии-сначала-нужно-согреть-сухой-чай-своим
BYTE084	2018-01-01	drink	identity		national	national	Скрыпень нават мог бы стаць нацыянальным беларускім напоем, калі б хто-небудзь узяўся за справу!	youtube.com		BY	Belarusian		"Гарадскія за горадам". Як збіраць і як заварваць скрыпень				45		1
LTTE085	2017-01-01	drink	economy			production in Koporye	Ši arbata gavo Koporjes arbatos pavadinimą nuo miestelio Koporje, esančio netoli Sankt Peterburgo.	portal	plants	LT	Lithuanian		Siauralapis gaurometis (ožkarožė)	http://www.agrozinios.lt/portal/categories/222/1/0/1/article/12577/siauralapis-gaurometis-ozkaroze				1056
LTPL086	2017-01-01	plant	origin		reward	from God	Rodydama augalą, žolininkė pasakojo, jog slavų mitologijoje yra deivė Lada – pasaulio gimdytoja, baltų mitologijoje tokia – nakties deivė Lela. Kartą žmones užklupusios įvairios negandos, ligos. Nelaimėliai meldė dievų atsiųsti kokį nors išsigelbėjimą. Nakties deivė, išklausiusi maldavimų, atplaukė savo sidabri­niu laiveliu ir mėnesienoje pasėjo stebuklingų sėklų. Tos sėklos buvo gauromečio. Išau…	portal	news	LT	Lithuanian	Dalia KARPAVIČIENĖ	Pagiriamasis žodis gauromečiui	http://www.skrastas.lt/?data=2017-08-17&rub=1144267695&id=1502899004&fbclid=IwAR2qseo2BHZiLgtz6fDd9OoGXhoNFyM_Fxm6cCCIaI_trIwhyqZ0doks_EI		0
LTTE087	2015-01-01	drink	identity		national	Baltic	Senovės baltų legenda pasakoja, jog kadaise už nuodėmes dievai žmonėms pasiuntė baisių ligų. Jų negalėjo išgydyti net žyniai. Žmonės meldė pasigailėti, bet dievai buvo akli ir kurti. Žmonių maldas išgirdo vienintelė nakties deivė Lada. Sidabriniu laivu ji atplaukė per naktinį dangų ir pasėjo žemėje vaistinių augalų sėklų. Anksti ryte pirmasis išsiskleidė gauromečio žiedas. Ir dabar siauralapiai g…	portal	fermers	LT	Lithuanian	Justinas ADOMAITIS	Gauromečiai: bitei – nektaras, žmogui – vaistas	http://ukininkopatarejas.lt/gauromeciai-bitei-nektaras-zmogui-vaistas/
LTPL088	2018-01-01	plant	origin		reward	from Slavic Goddess of the night Lada	Legenda byloja, kad kadaise už nuodėmes dievai žmonėms pasiuntė baisių ligų. Jų negalėjo išgydyti net žyniai. Žmonės meldė pasigailėti, bet dievai buvo akli ir kurti. Žmonių maldas išgirdo vienintelė nakties deivė Lada. Sidabrinėje laivėje ji atplaukė per naktinį dangų ir pasėjo žemėje vaistinių augalų sėklų. Anksti ryte pirmasis išsiskleidė gauromečio žiedas. Ir dabar siauralapiai gauromečiai yr…	portal	bees	LT	Lithuanian		"Tinka medui, duonai ir vilnai"	http://www.panbites.lt/index.php/straipsniai-sp-748877975/405-tinka-medui-duonai-ir-vilnai				4646
LTPL089	2017-01-01	plant	origin		reward	from God	Seniai seniai už nuodėmes dievai žmonėms pasiuntė baisių ligų. Jų negalėjo išgydyti net žyniai. Žmonės meldė pasigailėti, bet dievai buvo akli ir kurti. Žmonių maldas išgirdo vienintelė nakties deivė Lada. Sidabrinėje laivėje ji atplaukė per naktinį dangų ir pasėjo žemėje vaistinių augalų sėklų. Pirmasis, kuris neiškentė ir sudygo, išskleidė savo žiedus dar saulės spinduliams nenušvietus dangaus,…	blog	personal	LT	Lithuanian		GAURUOTAS AUGALAS, GALINĖJĘSIS SU JUODĄJA ARBATA IR IŠGĄSDINĘS HITLERĮ	http://www.sraigunas.lt/musu-ukis/zolynu-paslaptys/gauruotas-augalas-galinejesis-su-juodaja-arbata-ir-isgasdines-hitleri/
LTTE090	2017-01-01	drink	identity		national	Finno-Ugric	Kadaise Baltijos jūros pakrantėse kūrėsi nougrų gentys. Šalia dabartinės Estijos, šiaurės rytuose glaudėsi Ingrija, kurioje gyveno ir votų (vodų) gentis. Nuo seno jie gėrė ir tebegeria siauralapio gauromečio arbatą, kurią vadina Irvieinä (briedžių šienu). Ingrijos kraštas nuolat kentė kitataučių antpuolius	blog	personal	LT	Lithuanian		GAURUOTAS AUGALAS, GALINĖJĘSIS SU JUODĄJA ARBATA IR IŠGĄSDINĘS HITLERĮ	http://www.sraigunas.lt/musu-ukis/zolynu-paslaptys/gauruotas-augalas-galinejesis-su-juodaja-arbata-ir-isgasdines-hitleri/
LTTE091	2017-01-01	drink	origin of tea			by Russian Prince Alexander Nevsky	Pirmiausiai čia kojas bandė apšilti slavai, vėliau vikingai, o Kalavijuočių ordino riteriai 1240 m. Koporjės įlankoje pasistatydino tvirtovę, kurią po metų sugriovė Novgorodo kunigaikštis Aleksandras Nevskis (1221-1263). Pasakojama, kad sužeistus karius jis įsakė girdyti vietinių gaminama Koporjės arbata, kad šie greičiau sustiprėtų ir pasveiktų.	blog	personal	LT	Lithuanian		GAURUOTAS AUGALAS, GALINĖJĘSIS SU JUODĄJA ARBATA IR IŠGĄSDINĘS HITLERĮ	http://www.sraigunas.lt/musu-ukis/zolynu-paslaptys/gauruotas-augalas-galinejesis-su-juodaja-arbata-ir-isgasdines-hitleri/
LTTE092	2017-01-01	drink	identity		cultural	reference to famous historical figures	1579 m. caras Ivanas Rūstusis (1530-1584) nusiuntė savo vaivados sūnų Rusiną Gavrilovičių Elaginą (Русин Гаврилович Елагин) dirbti vietininku Koporjės tvirtovėje ir nurodė padaryti viską, kad Koporjės arbata taptų svarbiausiu ir geriausiu gėrimu visoje Rusijos karalystėje. Nuo to laiko Koporjės arbata imta vadinti Ivano arbata (Иван-чай)	blog	personal	LT	Lithuanian		GAURUOTAS AUGALAS, GALINĖJĘSIS SU JUODĄJA ARBATA IR IŠGĄSDINĘS HITLERĮ	http://www.sraigunas.lt/musu-ukis/zolynu-paslaptys/gauruotas-augalas-galinejesis-su-juodaja-arbata-ir-isgasdines-hitleri/
LTTE093	2017-01-01	drink	knowledge		promotion	fermentation	Juodoji arbata iš Kinijos į Rusiją atkeliavo tik XVIII a. Daugeliui tai buvo prabangos prekė ir ne visada įperkama. Pasakojama, kad pirklys Soviolovas (Савелов), kurį laiką dirbęs Rusijos atstovybėje Kinijoje ir ten nusižiūrėjęs arbatžolių fermentavimo procesą, sugrįžęs į Rusiją, pritaikė jį gauromečio fermentavimui. Netrukus šis gėrimas, skoniu labai panašus į juodąją arbatą iš Kinijos, plačiai …	blog	personal	LT	Lithuanian		GAURUOTAS AUGALAS, GALINĖJĘSIS SU JUODĄJA ARBATA IR IŠGĄSDINĘS HITLERĮ	http://www.sraigunas.lt/musu-ukis/zolynu-paslaptys/gauruotas-augalas-galinejesis-su-juodaja-arbata-ir-isgasdines-hitleri/
LTTE094	2017-01-01	drink	economy			Russian trademark	Garsas apie Koporjės arbatą sklido toli už jūrų marių. Europoje ji gerai žinoma ir pirmiausiai asocijavosi su Rusija, kaip kad Persija su kilimais, Kinija su šilku ar Damaskas su plienu. Netgi Didžioji Britanija, kuri valdė milžiniškas arbatžolių plantacijas Indijoje, kasmet pirkdavo tūkstančius pūdų Koporjės arbatos. 1910 m. šio produkto eksportas Rusijoje viršijo pajamas gaunamas iš kailių ir n…	blog	personal	LT	Lithuanian		GAURUOTAS AUGALAS, GALINĖJĘSIS SU JUODĄJA ARBATA IR IŠGĄSDINĘS HITLERĮ	http://www.sraigunas.lt/musu-ukis/zolynu-paslaptys/gauruotas-augalas-galinejesis-su-juodaja-arbata-ir-isgasdines-hitleri/
LTTE095	2017-01-01	drink	medicine		reference to famous academicians (doctors)	Badmajev	Gauromečio gydomųjų savybių tyrimai buvo pradėti XX a. pradžioje. Mongolų kilmės Tibeto medicinos gydytojas ir gydomųjų augalų žinovas Žamsaranas Piotras Badmajevas (Жамсаран Пётр Алекса́ндрович Бадма́ев 1810-1920) Peterburge įsteigė gydyklą didikams, kurioje lankėsi visa Rusijos ie Europos aukštuomenė. Badmajevas, vienas svarbiausių Didžiojo žaidimo dalyvių, tapo ir caro šeimos gydytoju, rūpinos…	blog	personal	LT	Lithuanian		GAURUOTAS AUGALAS, GALINĖJĘSIS SU JUODĄJA ARBATA IR IŠGĄSDINĘS HITLERĮ	http://www.sraigunas.lt/musu-ukis/zolynu-paslaptys/gauruotas-augalas-galinejesis-su-juodaja-arbata-ir-isgasdines-hitleri/
LTTE096	2017-01-01	drink	knowledge		promotion	secret production	Revoliucionieriai susidorojo su visais, kurie tyrinėjo gaurometį, sunaikino tyrimų dokumentus, laboratorijos. Tačiau netrukus bolševikai susizgribo ir Lavrentijaus Berijos (1899-1953) nurodymu vėl buvo atidaryta gauromečio arbatos tyrimo laboratorija ir arbatos gamybos cechas Koporjėj, o produkciją platinama vaistinėse, ligoninėse	blog	personal	LT	Lithuanian		GAURUOTAS AUGALAS, GALINĖJĘSIS SU JUODĄJA ARBATA IR IŠGĄSDINĘS HITLERĮ	http://www.sraigunas.lt/musu-ukis/zolynu-paslaptys/gauruotas-augalas-galinejesis-su-juodaja-arbata-ir-isgasdines-hitleri/
LTTE097	2017-01-01	drink	knowledge		destruction	by Adolf Hitler (River of Life)	Apie magiškas gauromečio galias, kurios gali suteikti jėgų, žvalumo ir sotumo jausmą, žinojo ir Adolfas Hitleris (1889-1945). 1941 m. pabaigoje karo lauko vadas Wilhelm Ritter von Leeb (1876- 1956) iš Hitlerio gavo keistą nurodymą – išsukti iš pagrindinio kelio, vedančio link Leningrado, ir nuvykti į Koporjė. Leningrado blokada buvo atidėta. Reikėjo įvykdyti operaciją, pavadintą „Gyvenimo upė“. V…	blog	personal	LT	Lithuanian		GAURUOTAS AUGALAS, GALINĖJĘSIS SU JUODĄJA ARBATA IR IŠGĄSDINĘS HITLERĮ	http://www.sraigunas.lt/musu-ukis/zolynu-paslaptys/gauruotas-augalas-galinejesis-su-juodaja-arbata-ir-isgasdines-hitleri/
LTPL098	2017-01-01	plant	origin of the name		Ivan	Ivan and women	Kaip Ivanas žmoną atgavo „Griausiu pragarą, statysiu bažnyčią! Griausiu pragarą, statysiu bažnyčią!“ – šūkaliojo Ivanas palei pragaro vartus brūžindamasis. Ne be reikalo smarkiai įsijaudrinęs šūkaliojo – velniai jam žmoną buvo išnešę. Iškišo velniai smailas akikes, klapt klapt, galvoja: na, ir kvailys, velniai jau kadais jokių bažnyčių nebebijo. „Statyk, kvaily, tą savo bažnyčią, žmonos vis tiek …	portal	news	LT	Lithuanian	Giedrė Bružienė	Šios arbatos poveikio kareiviams išsigando pats Hitleris: galima gerti kasdien ir daug	https://www.15min.lt/gyvenimas/naujiena/sveikata/arbata-kurios-poveikio-rusijos-kareiviams-issigando-pats-hitleris-verta-gerti-kasdien-ir-daug-1028-844248?fbclid=IwAR1O3GSiRPyRcsBLcv11ztnPD2wqXm-nmi6ZB0KXCQGFfW3ojbp7Yr_QOPA
LTTE099	2017-01-01	drink	identity		cultural	reference to famous historical figures	Ivan čaj pavadinta caro Ivano Vasiljevičiaus-Rūsčiojo (1530–1584) garbei, mat jis ją ir tas užstales labai mėgo.	portal	news	LT	Lithuanian	Giedrė Bružienė	Šios arbatos poveikio kareiviams išsigando pats Hitleris: galima gerti kasdien ir daug	https://www.15min.lt/gyvenimas/naujiena/sveikata/arbata-kurios-poveikio-rusijos-kareiviams-issigando-pats-hitleris-verta-gerti-kasdien-ir-daug-1028-844248?fbclid=IwAR1O3GSiRPyRcsBLcv11ztnPD2wqXm-nmi6ZB0KXCQGFfW3ojbp7Yr_QOPA
LTTE0100	2017-01-01	drink	knowledge		destruction	by Adolf Hitler (River of Life)	Pasakojama, kad per karą prieš įknopsėdamas į Rusiją Hitleris pirmiausia liepęs sunaikinti labai jau jį gąsdinantį objektą, kuriam patsai davė kodinį pavadinimą „Gyvybės upė“. Tasai objektas, pasirodo, – arbatos laboratorijos, gauromečio ir kitokių arbatų fabrikas. Planas buvo įvykdytas, pastatai sunaikinti, visi arbatos gamintojai su visa gyvenviete likviduoti, o gauromečio plantacijos tankais s…	portal	news	LT	Lithuanian	Giedrė Bružienė	Šios arbatos poveikio kareiviams išsigando pats Hitleris: galima gerti kasdien ir daug	https://www.15min.lt/gyvenimas/naujiena/sveikata/arbata-kurios-poveikio-rusijos-kareiviams-issigando-pats-hitleris-verta-gerti-kasdien-ir-daug-1028-844248?fbclid=IwAR1O3GSiRPyRcsBLcv11ztnPD2wqXm-nmi6ZB0KXCQGFfW3ojbp7Yr_QOPA
LTTE0101	2014-01-01	drink	knowledge		destruction	by Adolf Hitler (River of Life)	Žolininkas-vaistininkas Marius Lasinskas portalui VLMEDICINA.LT pasakojo, jog sklinda kalbos, kad vokiečiai prieš puldami Rusiją pirmiausia buvo nurodę sunaikinti ne ką kitą, kaip gauromečio plantacijas bei laboratorijas, kuriose buvo gaminami augalo ekstraktai.	portal	news	LT	Lithuanian		Ypač vertingas augalas, stiprinantis nervų sistemą ir apsaugantis nuo streso	https://www.delfi.lt/gyvenimas/grozis_ir_sveikata/ypac-vertingas-augalas-stiprinantis-nervu-sistema-ir-apsaugantis-nuo-streso.d?id=65082611&fbclid=IwAR1VH31cfj3m92oLCQMVL09itviPeyj7hwN9llRslxn5zjTWDRd3kj8KWn0		37
LTPL0102	2018-01-01	plant	origin		reward	from Slavic Goddess of the night Lada	Seniai seniai už nuodėmes dievai žmonėms pasiuntė baisių ligų. Jų negalėjo išgydyti net žyniai. Žmonės meldė pasigailėti, bet dievai buvo akli ir kurti. Žmonių maldas išgirdo vienintelė nakties deivė Lada. Sidabrinėje laivėje ji atplaukė per naktinį dangų ir pasėjo žemėje vaistinių augalų sėklų. Anksti ryte pirmasis išsiskleidė gauromečio žiedas. Ir dabar siauralapis gaurometis daugiau nakties ne…	blog	internet shop	LT	Lithuanian		FERMENTUOTOS arbatos	http://www.ramunovaistazoles.lt/fermentuotos-arbatos.html	tea
LVTE0103	2014-01-01	drink	knowledge		destruction	by Adolf Hitler (River of Life)	Par šo brīnumaino augu ( Иван чай jeb šaurlapu ugunspuķe ) es ieinteresējos, noskatoties vienu dokumentālo filmu. 1941.gada vasaras beigās vācu armija agresīvi uzbruka visās frontēs, īpaši sīvas kaujas bija ziemeļu frontē, kur vāciešu virzījās uz Ļeņingradu. 1.septembrī vācieši ieņēma Kaporas cietoksni un vācu tanku divīzija gaidīja pavēli turpināt uzbrukumu Ļeņingradai, taču armijas komandieris,…	blog	personal	LV	Latvian		Ugunspuķu (šaurlapu kiprejas) tēja	http://gaismasdarbinieki.blogspot.com/2014/07/ugunspuku-saurlapu-kiprejas-teja.html
LVTE0104	2018-01-01	drink	economy			production in Koporye	Šaurlapu ugunspuķu (Chamerion angustifolium) fermentētu lapu tējas vēsture ir aizsākusies jau 12. gadsimtā Krievijā, Pleskavas apgabala Koporjes cietoksnī, tādēļ dzēriens, kas tagad krieviski runājošās valstīs atpazīstams kā “Ivana tēja” (krievu val. “Иван чай”) agrāk nereti tika dēvēts arī par “Koporskas tēju” (krievu val. “Копорский чай”).	portal	news	LV	Latvian		Teiksmainā ugunspuķe: kā fermentēt auga lapas tējai un kā to izmantot	http://veselam.la.lv/teiksmaina-ugunspuke-ka-fermentet-auga-lapas-tejai-un-ka-to-izmantot		0
LVTE0105	2018-01-01	drink	knowledge		destruction	by Adolf Hitler (River of Life)	Par šo brīnumaino augu ( Иван чай jeb šaurlapu ugunspuķe ) es ieinteresējos, noskatoties vienu dokumentālo filmu. 1941.gada vasaras beigās vācu armija agresīvi uzbruka visās frontēs, īpaši sīvas kaujas bija ziemeļu frontē, kur vāciešu virzījās uz Ļeņingradu. 1.septembrī vācieši ieņēma Kaporas cietoksni un vācu tanku divīzija gaidīja pavēli turpināt uzbrukumu Ļeņingradai, taču armijas komandieris,…	portal	life	LV	Latvian		Ugunspuķes jeb Ivan chaj tēja. Pagatavošana un apraksts par augu	http://www.mammamuntetiem.lv/articles/25466/ugunspukes-jeb-ivan-chaj-teja-pagatavosana-un-apraksts-par-augu/?accept_cookies=1		8	166
LVTE0106	2016-01-01	drink	knowledge		destruction	by Adolf Hitler (River of Life)	Par šo brīnumaino augu ( Иван чай jeb šaurlapu ugunspuķe ) es ieinteresējos, noskatoties vienu dokumentālo filmu. 1941.gada vasaras beigās vācu armija agresīvi uzbruka visās frontēs, īpaši sīvas kaujas bija ziemeļu frontē, kur vāciešu virzījās uz Ļeņingradu. 1.septembrī vācieši ieņēma Kaporas cietoksni un vācu tanku divīzija gaidīja pavēli turpināt uzbrukumu Ļeņingradai, taču armijas komandieris,…	portal	life	LV	Latvian		Ugunspuķes jeb Ivan chaj tēja	http://www.528.lv/saurlapu-ugunspuke-jeb-latiniski-chamerion-angustifolium-satur-daudz-un-dazadu-vielu-kas-cilvekiem-spej-sniegt-kolosalu-energijas-devu-no-ugunspukes-gatavo-teju-turklat-augs-plasi-izplatits-ari-lat/	mindfulness	0
LVTE0107	2016-01-01	drink	knowledge		promotion	drink for Red army soldiers	Mūsdienu zinātnieki šo lēmumu pamato ar unikālajām šī auga īpašībām, jo šīs laboratorijas gatavoja, mūsdienu terminoloģijā sakot, enerģētiskos dzērienus sarkanās armijas karavīriem.	portal	life	LV	Latvian		Ugunspuķes jeb Ivan chaj tēja	http://www.528.lv/saurlapu-ugunspuke-jeb-latiniski-chamerion-angustifolium-satur-daudz-un-dazadu-vielu-kas-cilvekiem-spej-sniegt-kolosalu-energijas-devu-no-ugunspukes-gatavo-teju-turklat-augs-plasi-izplatits-ari-lat/	mindfulness	0
BYTE0108	2014-01-01	drink	economy			Russian trademark	С XVII по XIX век иван-чай по объему экспорта существенно опережал такие традиционно пользующиеся спросом на мировом рынке русские товары, как золото, мед и пенька.	portal	news	BY	Russian		От Копорья до Средиземноморья	https://www.sb.by/articles/ot-koporya-do-sredizemnomorya-.html
BYTE0109	2016-01-01	drink	knowledge		promotion	drink for Red army soldiers	Сталину доложили, что есть трава, способная утраивать силы солдат, причем без всякого ущерба для их здоровья. И в местечке Копорье под Ленинградом был создан уникальный научно–производственный центр, где по старинным русским рецептам готовили иван–чай. Во время Великой Отечественной войны немецкая оккультная организация «Аненербе» также исследовала уникальные свойства кипрея для создания сверхчел…	portal	news	BY	Russian	Наталья ТЫШКЕВИЧ	Чудо–чай	https://www.sb.by/articles/chudo-chay.html
BYTE0110	2016-01-01	drink	economy			Russian trademark	Его экспортировали в Европу как «копорский чай». И по количеству отправленных возов он уступал только ревеню, опережая тогдашние русские богатства — пеньку, меха и золото.	portal	news	BY	Russian	Наталья ТЫШКЕВИЧ	Чудо–чай	https://www.sb.by/articles/chudo-chay.html
PLTE0111	2016-01-01	drink	economy			Russian trademark	Ten ulubiony niegdyś trunek był dla XIX wiecznej Rosji prawdziwym skarbem, towarem eksportowym cenniejszym od futer czy złota.	blog	personal	PL	Polish	Basia Szałwia	Iwan Czaj - rosyjska herbata z wierzbówki kiprzycy.	http://ziolaodpodszewki.wixsite.com/ziola-od-podszewki/single-post/2016/07/19/Iwan-Czaj-rosyjska-herbata-z-wierzb%C3%B3wki-kiprzycy	plants
PLTE0112	2016-01-01	drink	economy			Russian trademark	Wierzbówka Kiprzyca była drugim towarem eksportowym carskiej Rosji – zaraz po rabarbarze, a przed konopiami, futrami i nawet złotem. Europejczycy uwielbiali ten smak. Woleli rosyjską herbatę nawet od liści herbaty chińskiej (Camellia sinensis (L.) Kuntze).	blog	personal	PL	Polish		Wierzbówka Kiprzyca – rosyjska herbatka	https://zielonykociolek.wordpress.com/tag/iwan-czaj
PLTE0113	2016-01-01	drink	economy			production in Koporye	„Koporsky tea”, „koporski czaj”, „koporska herbatka” – pochodzi ona od miasteczka Koporie, niedaleko Petersburga. To tam powstały pierwsze wytwórnie rosyjskiej herbaty. Okolica obfitowała w surowiec. Liście poddawano procesowi fermentacji, suszono, pakowano i rozsyłano po świecie.	blog	personal	PL	Polish		Wierzbówka Kiprzyca – rosyjska herbatka	https://zielonykociolek.wordpress.com/tag/iwan-czaj
PLTE0114	2016-01-01	drink	knowledge		destruction	by BEIC	„Jak nie wiadomo o co chodzi, to chodzi o pieniądze” – hasło nieustannie aktualne. Również i w tym przypadku. Otóż sukces rosyjskiej herbaty przeszkadzał plantatorom w Indiach. Rozpuszczono więc plotkę o fałszowaniu produktu białą glinką, co miało być szkodliwe dla zdrowia. Taktyka okazała się bardzo skuteczna i do 1917 roku całkowicie wyeliminowała z rynku rosyjską konkurencję.	blog	personal	PL	Polish		Wierzbówka Kiprzyca – rosyjska herbatka	https://zielonykociolek.wordpress.com/tag/iwan-czaj
PLTE0115	2017-01-01	drink	economy			Russian trademark	W XIX wieku Rosja była jednym z głównych, obok Anglii, eksporterem napoju herbacianego, który w kraju Tołstoja był uzyskiwany z liści wierzbówki kiprzycy.	blog	personal	PL	Polish		Rosyjska herbata	http://www.herbata.info/rosyjska-herbata/	tea	0
PLTE0116	2017-01-01	drink	knowledge		promotion	fermentation	W XVIII wieku masowo zaczął się import herbaty z Chin, która przybywała do Europy drogą morską oraz lądową przez Rosję. Jeden z rosyjskich importerów herbaty podpatrzył proces fermentacji liści herbaty i zastosował go do wierzbówki. Napój stał się szybko popularny w całej Rosji, ponieważ nie tylko przypominał smakiem chiński napar herbaciany, ale był też o połowę tańszy.	blog	personal	PL	Polish		Rosyjska herbata	http://www.herbata.info/rosyjska-herbata/	tea	0
PLTE0117	2017-01-01	drink	knowledge		falsification of tea	rumors	Szybko rozpoczęto jego eksport do Anglii i i innych krajów Europy, a o jego popularności niech świadczy fakt, że koporska herbata była w XIX wieku ceniona na równi z perskimi dywanami i chińskim jedwabiem. Jej popularność zaczęła spadać pod koniec XIX wieku, kiedy pojawiła się plotka, że Rosjanie zatruwają swoją herbatę białą glinką – dziś uważa się, że była to inicjatywa Kompanii Wschodnioindyjs…	blog	personal	PL	Polish		Rosyjska herbata	http://www.herbata.info/rosyjska-herbata/	tea	0
PLTE0118	2017-01-01	drink	economy			Russian trademark	XIX wiek to złoty wiek dla herbaty. Europa zachwycała się naparami z różnych liści, nie tylko tych sprowadzanych z odległych krajów i drogich. Z Rosji można było importować tańszą i równie smaczną, jeśli nie smaczniejszą, herbatę z wierzbówki kiprzycy. Rosjanie znali i cenili ją od wieków. Ziele z boru było chętnie zbierane, suszone, a napar uważany za przysmak.	blog	personal	PL	Polish		Ivan Czaj. Rosyjska herbata domowej roboty	https://smacznapyza.blogspot.com/2017/09/iwan-czaj-herbatka-z-wierzbowki-kiprzycy.html		9
PLTE0119	2017-01-01	drink	knowledge		falsification of tea	rumors	Lekko przefermentowane i ususzone liście jechały w świat ciesząc coraz większe rzesze ludzi. Żeby wyeliminować tę konkurencję właściciele i udziałowcy indyjskich plantacji rozpuścili plotki, że koporska herbata jest robiona z dodatkiem szkodliwej dla zdrowia białej glinki.	blog	personal	PL	Polish		Ivan Czaj. Rosyjska herbata domowej roboty	https://smacznapyza.blogspot.com/2017/09/iwan-czaj-herbatka-z-wierzbowki-kiprzycy.html		9
PLTE0120	2016-01-01	drink	economy			Russian trademark	W XIX wieku najchętniej kupowano herbatkę rosyjską. Iwan Czaj, Russian tea, Koporsky tea, rosyjska herbata – herbatka z fermentowanych liści wierzbówki kiprzycy, była drugim towarem eksportowym carskiej Rosji – po rabarbarze, przed konopiami, futrami i złotem. Europejczycy kochali ten smak, woleli wierzbówkę kiprzycę od liści Camellia sinesis.	blog	personal	PL	Polish	Inez Herbiness	Rosyjska herbata – najsmaczniejsza na świecie	http://www.herbiness.com/rosyjska-herbata-najsmaczniejsza-na-swiecie/
PLTE0121	2016-01-01	drink	knowledge		destruction	by BEIC	Sukces wierzbówki kiprzycy przeszkadzał plantatorom w Indiach, rozpuszczono więc plotkę o fałszowaniu produktu białą glinką, co miało być szkodliwe dla zdrowia. Taktyka skuteczna i do 1917 roku całkowicie wyeliminowano rosyjską konkurencję. Nie wszyscy zapomnieli o rosyjskim smakołyku. Na facebooku jest fanklub koporskiej herbatki :), można też kupić Koporski czaj w sklepach internetowych. Przetr…	blog	personal	PL	Polish	Inez Herbiness	Rosyjska herbata – najsmaczniejsza na świecie	http://www.herbiness.com/rosyjska-herbata-najsmaczniejsza-na-swiecie/
PLTE0122	2017-01-01	drink	economy			Russian trademark	Co ciekawe, była drugim towarem eksportowym carskiej Rosji – po rabarbarze, przed konopiami, futrami i złotem. Europejczycy kochali ten smak, woleli wierzbówkę od liści Camellia sinensis, czyli chińskiej herbaty.	portal	govermental	PL	Polish	ANNA JAKIMIUK, RDLP W BIAŁYMSTOKU	SEKRETY OGNISTEGO ZIELSKA	https://www.lasy.gov.pl/pl/informacje/aktualnosci/sekrety-ognistego-zielska
PLTE0123	2018-01-01	drink	economy			Russian trademark	Herbatę pili ze smakiem zarówno prości ludzie, jak i arystokracja. W XIX wieku napar był tak bardzo popularny, że chętnie kupowali go Anglicy. Podobno „Russian tea” była drugim towarem eksportowym carskiej Rosji, tuż po rabarbarze.	portal	woman	PL	Polish	Karolina Wysocka	Iwan Czaj. Starosłowiańska herbata pełna leczniczej mocy!	https://kobietamag.pl/iwan-czaj-staroslowianska-herbata/		4
PLTE0124	2018-01-01	drink	knowledge		falsification of tea	rumors	Europejczycy kochali ten smak! Sukces herbaty przeszkadzał jednak plantatorom w Indiach, rozpuszczono więc plotę, że Iwan Czaj jest szkodliwy dla zdrowia. Z czasem napar zaczął tracić na popularności, jednak dziś za sprawą mody na dzikie rośliny, znów wraca do łask! Coraz częściej pojawia się w internetowych i stacjonarnych sklepach zielarskich. Czym jest tajemniczy Iwan Czaj? Jakie ma właściwośc…	blog	internet shop	PL	Polish	0	IWAN CZAJ najbardziej mistyczna herbata na świecie	https://kobietamag.pl/iwan-czaj-staroslowianska-herbata/		4
PLTE0125	2018-01-01	drink	economy			Russian trademark	Była bardzo cenionym i ważnym rosyjskim towarem eksportowym. Straciła na popularności w XVII na rzecz chińskiej i indyjskiej herbaty.	blog	personal	PL	Polish		Iwan Czaj czyli legendarna herbata z Wiązówki Kiprzycy	https://steemit.com/polish/@fraktale/iwan-czaj-czyli-legendarna-herbata-z-wiazowki-kiprzycy
PLTE0126	2018-01-01	drink	origin of tea			by Russian Prince Alexander Nevsky	Obecnie w Rosji herbatkę określa się jako koporskij czaj, na pamiątkę wsi, która została założona przez Aleksandra Newskiego (świętego prawosławnego, księcia Nowogrodu Wielkiego).	blog	personal	PL	Polish	Łukasz Gęborek	Iwan Czaj - historia, legenda, parzenie...	http://herbaciane-szlaki.blogspot.com/2016/02/iwan-czaj-historia-legenda-zaparzanie.html
PLTE0127	2018-01-01	drink	economy			production in Koporye	Szczególną popularność zyskał iwan czaj we wsi Koporje (ros. Копорье) niedaleko Petersburga. Stąd jej aktualna rosyjska nazwa.	blog	personal	PL	Polish	Łukasz Gęborek	Iwan Czaj - historia, legenda, parzenie...	http://herbaciane-szlaki.blogspot.com/2016/02/iwan-czaj-historia-legenda-zaparzanie.html
PLTE0128	2018-01-01	drink	economy			Russian trademark	Ciekawy jest także fakt, że herbata z wierzbówki ceniona była nie tylko przez Rosjan, ale także przez mieszkańców Syberii, Holendrów, Duńczyków czy Dońskich Kozaków. Po jakimś czasie iwan czaj był jednym z najważniejszych produktów, eksportowanych z kraju: do Anglii oraz innych krajów Europy, gdzie był także bardzo znany i ceniony (na równi z perskimi dywanami czy chińskim jedwabiem).	blog	personal	PL	Polish	Łukasz Gęborek	Iwan Czaj - historia, legenda, parzenie...	http://herbaciane-szlaki.blogspot.com/2016/02/iwan-czaj-historia-legenda-zaparzanie.html
PLTE0129	2018-01-01	drink	knowledge		falsification of tea	falsification	Iwan czaj był tak popularny a przede wszystkim podobny do klasycznej herbaty, że nieuczciwi kupcy sprzedawali liście wierzbówki wymieszane z herbatą jako ekskluzywny chiński produkt. Na uwagę zasługuje także fakt, że do 1941 roku w Rosji dodawanie do liści herbaty jakichkolwiek innych roślin uważane było za fałszerstwo i oszustwo.	blog	personal	PL	Polish	Łukasz Gęborek	Iwan Czaj - historia, legenda, parzenie...	http://herbaciane-szlaki.blogspot.com/2016/02/iwan-czaj-historia-legenda-zaparzanie.html
PLTE0130	2018-01-01	drink	knowledge		destruction	by BEIC	Wielka Brytania, która pomimo tego, że właśnie w tym kraju posiadała swoje plantacje, kupowała ogromne ilości rosyjskiej herbaty. W związku z tym, pod koniec XIX wieku, kiedy jej popularność była na prawdę duża i zaczęła negatywnie wpływać na potęgę finansową Wschodnioindyjskiej Kompanii, wywołała ona skandal, w którym rozsiała plotkę, że Rosjanie zatruwają swoją herbatkę białą glinką, która szko…	blog	personal	PL	Polish	Łukasz Gęborek	Iwan Czaj - historia, legenda, parzenie...	http://herbaciane-szlaki.blogspot.com/2016/02/iwan-czaj-historia-legenda-zaparzanie.html
PLTE0131	2016-01-01	drink	economy			Russian trademark	Rosyjskie samowary każdy z nas zna, ale mało kto dziś wie, że nie służyły one wcale do parzenia czarnej, cejlońskiej herbaty lecz rosyjskiego Iwan Czaj - herbaty ze sfermentowanych liści wierzbówki kiprzycy. Ten ulubiony niegdyś trunek był dla XIX wiecznej Rosji prawdziwym skarbem, towarem eksportowym cenniejszym od futer czy złota.	blog	personal	PL	Polish	Basia Szałwia	Iwan Czaj - rosyjska herbata z wierzbówki kiprzycy.	http://ziolaodpodszewki.wixsite.com/ziola-od-podszewki/single-post/2016/07/19/Iwan-Czaj-rosyjska-herbata-z-wierzb%C3%B3wki-kiprzycy
PLTE0132	2016-01-01	drink	identity		national	Slavic	Okazało się, że jest to pierwotna słowiańska herbata.	blog	personal	PL	Polish		Wierzbówka Kiprzyca – rosyjska herbatka	https://zielonykociolek.wordpress.com/tag/iwan-czaj/
PLTE0133	2017-01-01	drink	economy			Russian trademark	Russian tea była długo drugim co do wielkości towarem eksportowym Rosji. Zarabiano na niej więcej niż na złocie czy futrach. To musiało się zmienić, a angielscy właściciele plantacji i handlarze zadbali o to bardzo mocno.	blog	personal	PL	Polish		Ivan Czaj. Rosyjska herbata domowej roboty	https://smacznapyza.blogspot.com/2017/09/iwan-czaj-herbatka-z-wierzbowki-kiprzycy.html		9
PLTE0134	2016-01-01	drink	economy			production in Koporye	Nazwa Koporsky tea, koporski czaj, koporska herbatka – pochodzi od miasteczka Koporie, niedaleko Petersburga.	blog	personal	PL	Polish	Inez Herbiness	Rosyjska herbata – najsmaczniejsza na świecie	http://www.herbiness.com/rosyjska-herbata-najsmaczniejsza-na-swiecie/
RUTE0135	2015-01-01	drink	knowledge		destruction	by Adolf Hitler (River of Life)	В конце 1941 года, вместо того, чтобы двигаться в направление к Ленинграду, Гитлер отдал приказ направить танки в селенье Копорье, чтобы уничтожить объект «Река жизни», под этим кодовым названием скрывалась экспериментальная лаборатория, которая производила напитки из целебных трав по старинным русским рецептам, в основе которых был Иван-чай.	portal	conspiracy	RU	Russian		Почему Гитлер уничтожил фабрику иван-чая?	https://pandoraopen.ru/2015-01-09/pochemu-gitler-unichtozhil-fabriku-ivan-chaya/				8587
RUTE0136	2015-01-01	drink	medicine		useful properties	best alternative to caffeine	Последствия повального увлечения зарубежными чаями и кофе сейчас более чем очевидны. Повсеместно резко выросло число инфарктов, инсультов, нервных расстройств. Отчасти «виноват» в этом заморский богатый кофеином, чай. Наш организм, генетически сформированный веками, оказался не в состоянии без последствий «переварить» ударную дозу кофеина, который по сути является наркотиком.	portal	conspiracy	RU	Russian		Почему Гитлер уничтожил фабрику иван-чая?	https://pandoraopen.ru/2015-01-09/pochemu-gitler-unichtozhil-fabriku-ivan-chaya/
RUTE0137	2015-01-01	drink	economy			Russian trademark	Больше всего такого чая заготавливали в селении Копорье под Петербургом. Поэтому и стали называть напиток, а позже и сам «Иван-чай», Копорским чаем. СОТНИ пудов этого продукта использовались в России. Ценили его сибиряки и голландцы, донские казаки и датчане. Позже он стал ВАЖНЕЙШЕЙ составляющей и в российском экспорте. После особой обработки «Иван-чай» отправляли морем в Англию и другие страны Е…	portal	conspiracy	RU	Russian		Почему Гитлер уничтожил фабрику иван-чая?	https://pandoraopen.ru/2015-01-09/pochemu-gitler-unichtozhil-fabriku-ivan-chaya/
RUTE0138	2015-01-01	drink	knowledge		promotion	travelers used	Уходя в дальнее путешествие, русские моряки обязательно брали с собой «Иван-чай» для того, чтобы пить самим. И в качестве подарков в иноземных портах.	portal	conspiracy	RU	Russian		Почему Гитлер уничтожил фабрику иван-чая?	https://pandoraopen.ru/2015-01-09/pochemu-gitler-unichtozhil-fabriku-ivan-chaya/
RUTE0139	2015-01-01	drink	knowledge		destruction	by BEIC	Дело в том, что в конце XIX века его популярность оказалась, так велика, что стала подрывать финансовое могущество Ост-Индийской чайной кампании, торговавшей индийским чаем!!! Кампания раздула скандал, ЯКОБЫ русские перетирают чай белой глиной, а она, мол, вредна для здоровья. А истиная причина в том, что владельцам Ост-Индийской кампании надо было убрать с собственного рынка Англии мощнейшего ко…	portal	conspiracy	RU	Russian		Почему Гитлер уничтожил фабрику иван-чая?	https://pandoraopen.ru/2015-01-09/pochemu-gitler-unichtozhil-fabriku-ivan-chaya/
RUTE0140	2015-01-01	drink	knowledge		promotion	travelers used	После длительного перерыва произвели по старым рецептам и взяли с собой в кругосветную регату моряки «Крузенштерна». Известный путешественник-одиночка Ф.Конюхов всегда во всех своих путешествиях пользуется этим целебным «Иван-чаем»!	portal	conspiracy	RU	Russian		Почему Гитлер уничтожил фабрику иван-чая?	https://pandoraopen.ru/2015-01-09/pochemu-gitler-unichtozhil-fabriku-ivan-chaya/
RUTE0141	2012-01-01	drink	economy			Russian trademark	Позже он стал ВАЖНЕЙШЕЙ составляющей и в российском экспорте. После особой обработки «Иван-чай» отправляли морем в Англию и другие страны Европы, где он также ЗНАМЕНИТ, как персидские ковры, китайский шелк, дамасская сталь. За границей «Иван-чай» называли РУССКИМ ЧАЕМ!	blog	Slavic Native Faith	RU	Russian		Копорский чай (Иван-чай). Приготовление копорского чая	http://kedr.primorye.ru/biblio/health/koporsky/		82	240
RUTE0142	2012-01-01	drink	knowledge		falsification of tea	falsification	Впрочем, были и недобросовестные купцы, которые использовали «Иван-чай» для подделки китайского (пекинского) чая. Они подмешивали к китайскому чаю листья «Иван-чая» и выдавали эту смесь за дорогую восточную диковину. Но надо сказать, что в дореволюционной России, да и после революции до 1941 года добавление к субтропическим чаям других растений считалось бессовестной фальсификацией, мошенничество…	blog	Slavic Native Faith	RU	Russian		Копорский чай (Иван-чай). Приготовление копорского чая	http://kedr.primorye.ru/biblio/health/koporsky/		82	240
RUTE0143	2012-01-01	drink	economy			Russian trademark	Великобритания, владевшая ОГРОМНЫМИ чайными плантациями в Индии, покупала ежегодно ДЕСЯТКИ ТЫСЯЧ пудов Копорского чая, предпочитая индийскому – РУССКИЙ ЧАЙ!	blog	Slavic Native Faith	RU	Russian		Копорский чай (Иван-чай). Приготовление копорского чая	http://kedr.primorye.ru/biblio/health/koporsky/		82	240
RUTE0144	2012-01-01	drink	knowledge		destruction	by BEIC	Дело в том, что в конце XIX века его популярность оказалась так ВЕЛИКА (Внимание!:), что стала ПОДРЫВАТЬ финансовое могущество Ост-Индийской чайной кампании, торговавшей индийским чаем!!! Кампания раздула скандал, ЯКОБЫ русские перетирают чай белой глиной, а она, мол, вредна для здоровья. А ИСТИННАЯ причина в том, что владельцам Ост-Индийской кампании надо было УБРАТЬ с собственного рынка Англии …	blog	Slavic Native Faith	RU	Russian		Копорский чай (Иван-чай). Приготовление копорского чая	http://kedr.primorye.ru/biblio/health/koporsky/		82	240
RUTE0145	2012-01-01	drink	knowledge		promotion	travelers used	И вот совсем недавно люди ВСПОМНИЛИ об этом целебном напитке. После длительного перерыва его воспроизвели по старым рецептам и взяли с собой в кругосветную регату моряки «Крузенштерна». Известный путешественник-одиночка Ф.Конюхов всегда во всех своих путешествиях пользуется этим целебным «Иван-чаем»!	blog	Slavic Native Faith	RU	Russian		Копорский чай (Иван-чай). Приготовление копорского чая	http://kedr.primorye.ru/biblio/health/koporsky/		82	240
RUTE0146	2015-01-01	drink	economy			Russian trademark	А мы хотим рассказать вам о незаслуженно забытом, но от этого не теряющего своих замечательных качеств, традиционном русском копорском чае. Он, наравне с золотом, мехами, воском и пенькой долгое время был трендом российского экспорта. Русский чай ценился европейцами настолько высоко, что его стоимость была сопоставима с ценой персидских ковров, китайского фаянса или дамасских клинков. Источник: h…	portal	country house	RU	Russian	Елена Степанская	Золото России — копорский чай	http://zakustom.ru/koporskiy-tea.html		3
RUTE0147	2015-01-01	drink	economy			production in Koporye	Речь идет о летописях, описывающих завоевание князем Александром Невским Копорской крепости и основание нового русского поселения под названием Копорье. Именно жители этого селения больше всех преуспели в производстве этого фито-чая. От названия крепости и пошло название напитка.	portal	country house	RU	Russian	Елена Степанская	Золото России — копорский чай	http://zakustom.ru/koporskiy-tea.html		3
RUTE0148	2015-01-01	drink	economy			Russian trademark	С ХVII века Россия начала активно поставлять копорский чай в такие европейские страны как Дания, Голландия и Англия. И это при всем том, что англичане получали индийский чай, но предпочитали при этом русский. В Германию и Францию копорский чай попадал контрабандой. Источник: http://zakustom.ru/koporskiy-tea.html	portal	country house	RU	Russian	Елена Степанская	Золото России — копорский чай	http://zakustom.ru/koporskiy-tea.html		3
RUTE0149	2015-01-01	drink	origin of tea			by Koporye monks	Монахам, которым запрещалось пить тонизирующие кофе и экзотический чай, успешно заменяли его копорским чаем.	portal	country house	RU	Russian	Елена Степанская	Золото России — копорский чай	http://zakustom.ru/koporskiy-tea.html		3
RUTE0150	2015-01-01	drink	knowledge		promotion	travelers used	Моряки, уходящие в дальние плавания, запасались им не только для личных нужд, но и в качестве презентов. Источник:	portal	country house	RU	Russian	Елена Степанская	Золото России — копорский чай	http://zakustom.ru/koporskiy-tea.html		3
RUTE0151	2015-01-01	drink	knowledge		destruction	by BEIC	К концу XIX века русский фито-чай стал составлять довольно ощутимую конкуренцию китайскому, индийскому и цейлонскому чаю. В чем, разумеется, не были заинтересованы не только английские поставщики чая (преимущественно Ост-Индийская чайная компания), владевшие солидными плантациями традиционного чая в Индии и на Цейлоне, но российские поставщики, которые существенно снизили стоимость поставок обыкн…	portal	country house	RU	Russian	Елена Степанская	Золото России — копорский чай	http://zakustom.ru/koporskiy-tea.html		3
RUTE0152	2015-01-01	drink	knowledge		falsification of tea	rumors	Против русского копорского чая была развернута целая антирекламная кампания. В чем только его не обвиняли! Распространяли даже слухи о том, что в процессе ферментации фито-чая использовалась белая глина, якобы делающая такой чай вредным для здоровья. Источник: http://zakustom.ru/koporskiy-tea.html	portal	country house	RU	Russian	Елена Степанская	Золото России — копорский чай	http://zakustom.ru/koporskiy-tea.html		3
RUTE0153	2015-01-01	drink	knowledge		destruction	by BEIC	Окончательное разорение копорья наступило с вступлением Англии в блок «Антанта» в 1917 году и октябрьской революцией. Поставки русского чая в Европу прекратились. В.И Ленин получил от Ост-Индийской чайной компании довольно крупную сумму для того, чтобы Россия прекратила производство российского золота – копорского чая.	portal	country house	RU	Russian	Елена Степанская	Золото России — копорский чай	http://zakustom.ru/koporskiy-tea.html		3
RUTE0154	2015-01-01	drink	medicine		reference to famous academicians (doctors)	Badmajev	В начале ХХ века Петр Александрович Бадмаев, русский ученый, долгие годы изучавший практики тибетских медиков, открыл клиники для состоятельных соотечественников и европейцев, в которых проводил лечение и омоложение на основе трав. В число клиентов частной клиники входила даже царская семья и их любимец – Григорий Распутин. В состав уникальных рецептов входил целый комплекс фито-компонентов, вклю…	portal	country house	RU	Russian	Елена Степанская	Золото России — копорский чай	http://zakustom.ru/koporskiy-tea.html		3
RUTE0155	2015-01-01	drink	knowledge		promotion	drink for Red army soldiers	Однако спустя некоторое время по приказу помощника И.В Сталина — Л.П. Берии в Копорье не только восстановили производство фито-чая, но и открыли лабораторию, целью которой была разработка фито-чаев на основе иван-чая для бойцов Красной Армии.	portal	country house	RU	Russian	Елена Степанская	Золото России — копорский чай	http://zakustom.ru/koporskiy-tea.html		3
RUTE0156	2015-01-01	drink	knowledge		destruction	by Adolf Hitler (River of Life)	Но просуществовало производство копорского чая не долго. Во время блокады Ленинграда в Великую отечественную войну немецкая группировка «Север» получила от своего командующего Вильгельма фон Лееба приказ об уничтожении специального объекта под названием «Река жизни». Немецкие танки сравняли с землей лабораторию в Копорье и поля иван-чая. Так в который раз были уничтожены уникальные методики и ста…	portal	country house	RU	Russian	Елена Степанская	Золото России — копорский чай	http://zakustom.ru/koporskiy-tea.html		3
RUTE0157	2015-01-01	drink	knowledge		promotion	travelers used	Так команда «Крузенштерна» в свое кругосветное плавание взяла копорский чай, путешественник Ф. Конюхов всем чаям тоже всегда предпочитает иван-чай. Источник: http://zakustom.ru/koporskiy-tea.html	portal	country house	RU	Russian	Елена Степанская	Золото России — копорский чай	http://zakustom.ru/koporskiy-tea.html		3
RUTE0158	2013-01-01	drink	economy			Russian trademark	Больше всего такого чая заготавливали в селении Копорье под Санкт-Петербургом. Поэтому и стали называть напиток, а позже и сам «Иван-чай», Копорским чаем. СОТНИ пудов этого продукта использовались в России. Ценили его сибиряки и голландцы, донские казаки и датчане. Позже он стал ВАЖНЕЙШЕЙ составляющей и в российском экспорте. После особой обработки «Иван-чай» отправляли морем в Англию и другие ст…	blog	personal	RU	Russian		ИВАН-ЧАЙ	http://likonsta.ucoz.ru/blog/ivan_chaj/2013-07-24-564
RUTE0159	2013-01-01	drink	identity		cultural	reference to aristocraties (Boyars tea)	Но уже в XII веке напиток носил название «Богатырский чай» или «Чай для бояр» и был популярен как среди знати, так и среди крестьян.	portal	news	RU	Russian		Сибирский иван-чай: возрождение легенды	https://www.dv.kp.ru/daily/26063/2971160/
RUTE0160	2013-01-01	drink	economy			Russian trademark	В Англии, Франции, Дании, Пруссии он пользовался огромной популярностью среди дам, стремящихся продлить молодость. И немудрено: иван-чай не содержит кофеина, тогда как в чае черном его доля составляет около шести процентов, а в зеленом – около четырех (больше, чем в натуральном кофе!) А ведь кофеин в больших количествах способствует скорому старению кожи, повышает давление, вызывает бессонницу и …	portal	news	RU	Russian		Сибирский иван-чай: возрождение легенды	https://www.dv.kp.ru/daily/26063/2971160/
RUTE0161	2013-01-01	drink	knowledge		destruction	by BEIC	В конце XIX века его популярность начала подрывать финансовое могущество Ост-Индийской чайной компании, торговавшей индийским чаем! Пережить такое англичане не смогли и раздули скандал, обвинив русских купцов в том, что они якобы перетирали чай белой глиной, очень вредной для здоровья. После такой клеветы закупки резко сократились, популярность чая сошла на нет. После революции 1917 года закупки …	portal	news	RU	Russian		Сибирский иван-чай: возрождение легенды	https://www.dv.kp.ru/daily/26063/2971160/
BYTE0162	2014-01-01	drink	identity		cultural	reference to famous monarchs (Tsars tea)	Это утро предлагаем начать с чашки ароматного, целебного, традиционного славянского напитка. Этот уникальный чай по праву назывался в народе «царским». Ароматная чашка Иван-чая – это не только бодрящее начало утра, но и настоящее путешествие в прошлое!	tv chanel	news	BY	Russian		Вернуться к традициям славян поможет Иван-чай	http://www.ctv.by/vernutsya-k-tradiciyam-slavyan-pomozhet-ivan-chay
RUTE0163	2015-01-01	drink	identity		cultural	reference to aristocraties (Boyars tea)	Еще за долго до появления на наших просторах привычного для нас чая, был в большом почете «Копорский чай» или Иван-чай. Так же иван-чай носил названия «Богатырского чая» или «Чая для Бояр». Сырьем для популярного напитка служили листья кипрея. Иван-чай поставляли к императорскому столу. Так же он пользовался большой популярностью и за рубежом.	blog	internet shop	RU	Russian		Иван-чай	https://www.teashop.by/shop/chaj/ivan-chay/	tea
RUTE0164	2016-01-01	drink	identity		cultural	reference to famous historical figures	Участники взятия Казани и покорения Астрахани, ратники Минина и Пожарского, гулящая вольница Степана Разина, были, очевидно, мудрее нас. Они просто пили Иван-чай, который был неотъемлемой частью их быта.	blog	internet shop	RU	Russian		О чае	http://sibchai.com/about/	tea
RUTE0165	2016-01-01	drink	origin of tea			on Ivan Kupala night	Согласно русской легенде, кипрей изначально в народе иван чаем величали. Жил один русский паренек, ходил он всегда в красной рубахе и любил в поле среди кустарников и зелени водится. Люди, когда мимо проходили и замечали среди зелени некую красноту, говорили: «Да это Иван, чай, бродит». Так и повелось: краснота в зелени ассоциировалась с Иваном. Как-то раз люди разводили костер и вместе с дровами…	blog	internet shop	RU	Russian		О чае	http://sibchai.com/about/	tea
RUTE0166	2016-01-01	drink	identity		cultural	reference to aristocraties (Boyars tea)	В то время Иван-чай носил название “Богатырского чая” или “Чая для Бояр” и пользовался бешеной популярностью, как среди знати, так и крестьян не только на Руси, но и за рубежом.Как много названий для такой простой лесной травки! И все благодаря ее неповторимым вкусовым и целебным свойствам, которые могут поспорить даже со всем известным китайским чаем!	blog	internet shop	RU	Russian		О чае	http://sibchai.com/about/	tea
RUTE0167	2006-01-01	drink	identity		cultural	reference to famous historical figures	В те времена пили его строители Москвы и очень нахваливали.	blog	internet shop	RU	Russian		«Чай для бояр и душных людей»	http://www.ivantea.ru/pub023.htm	tea
RUTE0168	2012-01-01	drink	economy			Russian trademark	oн, наравне с золотом, мехами, воском и пенькой долгое время был трендом российского экспорта. Русский чай ценился европейцами настолько высоко, что его стоимость была сопоставима с ценой персидских ковров, китайского фаянса или дамасских клинков.	blog	internet shop	RU	Russian		Чаи «Подворья»деревни Усть-Каспа	http://ust-kaspa.ru/?page_id=1006	tea		2
RUPL0169	2012-01-01	plant	origin		reward	from Slavic Goddes of the night Kupalnitsa	eсть легенда, согласно которой древние славяне за свои грехи получили болезни и беды. Обратились славяне к богам за помощью, да не услышали их боги. Только одна богиня Купальница сжалилась, пронеслась по небу на серебряной ладье и разбросала семена. Наутро из этих семян вырос иван-чай.	blog	internet shop	RU	Russian		Чаи «Подворья»деревни Усть-Каспа	http://ust-kaspa.ru/?page_id=1006	tea		2
RUTE0170	2012-01-01	drink	origin of tea			by Russian Prince Alexander Nevsky	Речь идет о летописях, описывающих завоевание князем Александром Невским Копорской крепости и основание нового русского поселения под названием Копорье. Именно жители этого селения больше всех преуспели в производстве этого фито-чая.	blog	internet shop	RU	Russian		Чаи «Подворья»деревни Усть-Каспа	http://ust-kaspa.ru/?page_id=1006	tea		2
RUTE0171	2015-01-01	drink	origin of tea			by Russian Prince Alexander Nevsky	Узнали на Руси про этот волшебный напиток от Александра Невского. В 1240 году он отбил у немцев крепость Копорье. И один монах угостил Александра Невского чудесным чаем, после которого наш герой крепко заснул, а утром проснулся свежим и бодрым. С тех пор этот чай стали применять повсеместно, и кипрей-чай становится любимым напитком на Руси, а Копорье его главным поставщиком.	blog	livejournal	RU	Russian		Иван-чай. Сказка и быль. История потерь и находок.	https://svetlana-biju.livejournal.com/100758.html
RUTE0172	2015-01-01	drink	economy			Russian trademark	В 15 веке этот чай получает Европа, где его называют русским чаем, иван-чаем. Русский чай славился в Европе также как и персидские ковры,китайский шёлк, дамасская сталь. За неповторимый вкус он получал награды на промышленных выставках в Англии.	blog	livejournal	RU	Russian		Иван-чай. Сказка и быль. История потерь и находок.	https://svetlana-biju.livejournal.com/100758.html
RUTE0173	2015-01-01	drink	knowledge		destruction	by BEIC	Естественно, это не могло понравиться Ост-Индийской компании, для которой русский чай стал главнейшим конкурентом. И началась грязная борьба «за место под солнцем». Ост-Индийская компания компания раздула скандал, что будто бы русские перетирают чай на кругах из белой глины, вредной для здоровья и тем самым травят англичан. Закупки копорского чая были подорваны, а после 1917 года и вовсе прекрати…	blog	livejournal	RU	Russian		Иван-чай. Сказка и быль. История потерь и находок.	https://svetlana-biju.livejournal.com/100758.html
RUTE0174	2015-01-01	drink	knowledge		destruction	by BEIC	Есть сведения, что уничтожение чайной промышленности в послереволюционной России большевикам оплачивали заграничные чайные компании.	blog	livejournal	RU	Russian		Иван-чай. Сказка и быль. История потерь и находок.	https://svetlana-biju.livejournal.com/100758.html
RUTE0175	2015-01-01	drink	knowledge		promotion	drink for Red army soldiers	Но в конце тридцатых годов двадцатого века ситуация меняется. Руководству страны и армии становятся известны факты об уникальных свойствах иван-чая. И в Копорье создают лабораторию в которой по старинным русским рецептам производится чай, в первую очередь, для бойцов советской армии, развозится по аптекам и больницам..	blog	livejournal	RU	Russian		Иван-чай. Сказка и быль. История потерь и находок.	https://svetlana-biju.livejournal.com/100758.html
RUTE0176	2015-01-01	drink	knowledge		promotion	secret production	Но в конце тридцатых годов двадцатого века ситуация меняется. Руководству страны и армии становятся известны факты об уникальных свойствах иван-чая. И в Копорье создают лабораторию в которой по старинным русским рецептам производится чай, в первую очередь, для бойцов советской армии, развозится по аптекам и больницам.	blog	livejournal	RU	Russian		Иван-чай. Сказка и быль. История потерь и находок.	https://svetlana-biju.livejournal.com/100758.html
RUTE0177	2015-01-01	drink	medicine		useful properties	best alternative to caffeine	Да, после его приёма ощущается прилив сил, поскольку усиливается возбуждение в коре головного мозга. Человеку хочется двигаться, действовать. Но всё это приводит к увеличенным расходам энергии. Кроме того, происходит привыкание к кофеину, его требуется всё больше и больше, а это уже чревато истощением нервных клеток. В конце концов, это приводит к бессоннице, атеросклерозу, к глаукоме, гипертонии…	blog	livejournal	RU	Russian		Иван-чай. Сказка и быль. История потерь и находок.	https://svetlana-biju.livejournal.com/100758.html
RUTE0178	2015-01-01	drink	medicine		reference to famous academicians (doctors)	Badmajev	Пётр Бадманов — знаменитый тибетский врач при дворе Николая активно использовал иван-чай в своих снадобьях. Он лечил весь царский двор, и к нему на лечение приезжала элита со всей Европы. Так вот, Бадманов утверждал, что созданный им эликсир долголетия, в котором непременным компонентом был и иван-чай, способен продлить жизнь человека, по крайней мере, до 200 лет. Возможно, он доказал бы это на с…	blog	livejournal	RU	Russian		Иван-чай. Сказка и быль. История потерь и находок.	https://svetlana-biju.livejournal.com/100758.html
RUTE0179	2015-01-01	drink	knowledge		destruction	by Adolf Hitler (River of Life)	Эти мощные лечебные свойства иван-чая самым благотворным образом влияют на здоровье, придают мощь, крепко увеличивают выносливость русского человека. Вот почему Гитлер испытывал мифический страх перед этим напитком.	blog	livejournal	RU	Russian		Иван-чай. Сказка и быль. История потерь и находок.	https://svetlana-biju.livejournal.com/100758.html
BYTE0180	2018-01-01	drink	identity		cultural	reference to famous historical figures	На Руси кипрей использовался в качестве чая задолго до появления иноземных чаев. Известно, что его употребляли в середине XII-го века. Он был неотъемлемой частью быта и излюбленным напитком участников взятия Казани и покорения Астрахани, ратников Минина и Пожарского, вольницы Степана Разина.	blog	internet shop	BY	Russian			http://www.ivan-tea.by/products/istoriya-ivan-chaya	tea
BYTE0181	2018-01-01	drink	economy			Russian trademark	В частности, Англия и Дания получали тысячи пудов Иван-чая. А в Пруссию и Францию он шел контрабандой. Статья о нем даже вошла в Большую Британскую энциклопедию. А ведь Англия владела огромными колониями, в том числе Индией, где выращивался обычный чай. Но ему предпочитали Иван-чай английские пуритане, которые имели возможность сравнивать и выбирать лучшие в мире сорта.	blog	internet shop	BY	Russian			http://www.ivan-tea.by/products/istoriya-ivan-chaya	tea
BYTE0182	2018-01-01	drink	economy			production in Koporye	Больше всего такого чая заготавливали в селении Копорье под Петербургом. Поэтому и стали называть напиток, а позже и сам Иван-чай, Копорским чаем. СОТНИ пудов этого продукта использовались в России. Ценили его сибиряки и голландцы, донские казаки и датчане. Позже он стал ВАЖНЕЙШЕЙ составляющей и в российском экспорте. После особой обработки Иван-чай отправляли морем в Англию и другие страны Европ…	blog	internet shop	BY	Russian			http://www.ivan-tea.by/products/istoriya-ivan-chaya	tea
BYTE0183	2018-01-01	drink	knowledge		promotion	travelers used	Уходя в дальнее путешествие, русские моряки обязательно брали с собой Иван-чай для того, чтобы пить самим, а также в качестве подарков в иноземных портах.	blog	internet shop	BY	Russian			http://www.ivan-tea.by/products/istoriya-ivan-chaya	tea
BYTE0184	2018-01-01	drink	knowledge		falsification of tea	falsification	Впрочем, были и недобросовестные купцы, которые использовали Иван-чай для подделки китайского (пекинского) чая. Они подмешивали к китайскому чаю листья Иван-чая и выдавали эту смесь за дорогую восточную диковину. Но надо сказать, что в дореволюционной России, да и после революции до 1941 года добавление к субтропическим чаям других растений считалось бессовестной фальсификацией, мошенничеством и …	blog	internet shop	BY	Russian			http://www.ivan-tea.by/products/istoriya-ivan-chaya	tea
BYTE0185	2018-01-01	drink	medicine		reference to famous academicians (doctors)	Badmajev	сследования свойств Иван-чая начались еще до революции. Одним из ученых был знаток лекарственных трав и тибетской медицины Петр Бадмаев. Он открыл клинику для аристократической и светской верхушки, в которую обращались известные люди, такие, как Распутин, Юсупов. Туда ходили и Прокопович, и императорская семья. Сам Бадмаев был крестником Александра III. Чудесными порошками Бадмаева, сделанными на…	blog	internet shop	BY	Russian			http://www.ivan-tea.by/products/istoriya-ivan-chaya	tea
BYTE0186	2018-01-01	drink	knowledge		falsification of tea	rumors	ело в том, что в конце XIX века его популярность оказалась так велика, что стала подрывать финансовое могущество Ост-Индской чайной кампании, торговавшей индийским чаем!!! Кампания раздула скандал, ЯКОБЫ русские перетирают чай белой глиной, а она, мол, вредна для здоровья. А истинная причина в том, что владельцам Ост-Индской кампании надо было убрать с собственного рынка Англии мощнейшего конкуре…	blog	internet shop	BY	Russian			http://www.ivan-tea.by/products/istoriya-ivan-chaya	tea
BYTE0187	2018-01-01	drink	knowledge		destruction	by BEIC	Мало кто знает, что до революции, буквально до 1916 года, каждый житель России пил Иван-чай. Весь мир также с удовольствием пил Иван-чай до определенного момента, когда Британская корона спохватилась, что рынок чая захвачен полностью российскими производителями. Она явилась одной из спонсоров революции и было проплачено Ленину лично, чтобы никакого больше Иван-чая Россия не производила. Хотя для …	blog	internet shop	BY	Russian			http://www.ivan-tea.by/products/istoriya-ivan-chaya	tea
BYTE0188	2018-01-01	drink	knowledge		promotion	drink for Red army soldiers	Только в предвоенные годы Сталину докладывают, что есть трава, которая может удваивать и утраивать силы солдат, без всякого ущерба их здоровью. Руководство страны опомнилось и поняло, что дальнейшее изучение и использование Иван-чая может значительно укрепить здоровье советских граждан, поэтому в местечке Копорье под Ленинградом был создан уникальный научно-производственный центр. И там по личном…	blog	internet shop	BY	Russian			http://www.ivan-tea.by/products/istoriya-ivan-chaya	tea
BYTE0189	2018-01-01	drink	knowledge		destruction	by Adolf Hitler (River of Life)	Во время Великой Отечественной войны немецкая оккультная организация «Аненербе» (нем. Ahnenerbe – «Наследие предков», полное название – «Немецкое общество по изучению древней германской истории и наследия предков»), созданная Гитлером, также проводила исследования уникальных свойств Иван-чая для создания сверхчеловека.	blog	internet shop	BY	Russian			http://www.ivan-tea.by/products/istoriya-ivan-chaya	tea
BYTE0190	2018-01-01	drink	knowledge		destruction	by Adolf Hitler (River of Life)	Конец лета 1941 года. Немецкая армия наступает по всем фронтам. Наиболее ожесточенные бои разворачиваются на северном направлении. Фашисты рвутся к Ленинграду, стремясь взять его в кольцо осадой. 1 сентября фашисты берут Копорскую крепость, которая служила надежным укрытием для бойцов Красной Армии. Немецкие танки ждут указание продолжить движение на Ленинград, но командующий группировкой «Север»…	blog	internet shop	BY	Russian			http://www.ivan-tea.by/products/istoriya-ivan-chaya	tea
RUTE0191	2014-01-01	drink	medicine		useful properties	best alternative to caffeine	Русскому человеку генетически не свойственно употребление кофеина, который содержится в заморских чаях, поэтому Иван-чай – наилучший напиток для нас. Он не содержит кофеина, алкалоидов и пуриновых кислот, которые загрязняют наш организм. В нем отсутствует и щавелевая кислота, один из основных виновников нарушения обмена веществ. Вы легко увидите, что после Иван-чая на кружке не остается коричнево…	blog	livejournal	RU	Russian	Марсель Муллаянов	Что такое Иван-чай? Почему Гитлер бросил большие силы на его уничтожение?	https://sovremennikk.livejournal.com/2213.html		3
RUTE0192	2014-01-01	drink	identity		centrality of Russia	Euporeans preffered	Великобритания, владевшая огромными чайными плантациями в Индии, покупала ежегодно десятки тысяч пудов Копорского чая, предпочитая индийскому – чай русский!	blog	livejournal	RU	Russian	Марсель Муллаянов	Что такое Иван-чай? Почему Гитлер бросил большие силы на его уничтожение?	https://sovremennikk.livejournal.com/2213.html		3
RUTE0193	2014-01-01	drink	knowledge		destruction	by BEIC	Так почему же в России прекратилось столь выгодное производство Копорского чая? Дело в том, что в конце XIX века его популярность оказалась, так велика, что стала подрывать финансовое могущество Ост-Индийской чайной кампании, торговавшей индийским чаем! Кампания раздула скандал, якобы русские перетирают чай белой глиной, а она, мол, вредна для здоровья. Так владельцы Ост-Индийской кампании решили…	blog	livejournal	RU	Russian	Марсель Муллаянов	Что такое Иван-чай? Почему Гитлер бросил большие силы на его уничтожение?	https://sovremennikk.livejournal.com/2213.html		3
RUTE0194	2014-01-01	drink	medicine		reference to famous academicians (doctors)	Badmajev	В начале 20 века русский ученый, знаток тибетской медицины Петр Бадмаев, зная целебные свойства Иван-чая открыл элитную частную клинику, оздоровительный центр, говоря современным языком, для VIP-особ, где на основе этого растения и иных трав готовил отвары и настойки для лечения недугов и общего оздоровления организма. Его клиентами были и царская семья, и тот самый Григорий Распутин, и даже коро…	blog	livejournal	RU	Russian	Марсель Муллаянов	Что такое Иван-чай? Почему Гитлер бросил большие силы на его уничтожение?	https://sovremennikk.livejournal.com/2213.html		3
RUTE0195	2014-01-01	drink	knowledge		destruction	by BEIC	Для того, чтобы окончательно ликвидировать копорский чай в Европе, англичане решили полностью развалить русскую чайную промышленность. Они не стали на этот раз запускать антирекламную кампанию, а просто заплатили В.И. Ленину. Бадмаев, которому было на тот момент 109 лет, был объявлен политически неблагонадежным и брошен в тюрьму, сотрудники его лаборатории – расстреляны без суда и следствия, реце…	blog	livejournal	RU	Russian	Марсель Муллаянов	Что такое Иван-чай? Почему Гитлер бросил большие силы на его уничтожение?	https://sovremennikk.livejournal.com/2213.html		3
RUTE0196	2014-01-01	drink	knowledge		promotion	drink for Red army soldiers	Большевики опомнились. Поняв, что для сохранения государства необходимы крепкие и здоровые граждане, особенно в Красной Армии. Чайный завод в Копорье был восстановлен, а при нем по приказу Л.П. Берии (!) перед войной была открыта лаборатория, в задачу которой входила разработка напитков для Красной Армии на основе Иван-чая.	blog	livejournal	RU	Russian	Марсель Муллаянов	Что такое Иван-чай? Почему Гитлер бросил большие силы на его уничтожение?	https://sovremennikk.livejournal.com/2213.html		3
RUTE0197	2014-01-01	drink	knowledge		destruction	by Adolf Hitler (River of Life)	В 1941 году немецкая армия наступала по всем фронтам. Наиболее ожесточенные бои шли в северном направлении, фашисты рвались к Ленинграду. Первого сентября наступление немецких танков на Ленинград было приостановлено странным приказом командующего группировкой «Север» генерал-фельдмаршалом фон Леебом — зайти в Копорье и уничтожить объект под кодовым названием «Река жизни». Приказ об уничтожении ис…	blog	livejournal	RU	Russian	Марсель Муллаянов	Что такое Иван-чай? Почему Гитлер бросил большие силы на его уничтожение?	https://sovremennikk.livejournal.com/2213.html		3
RUTE0198	2017-01-01	drink	identity		centrality of Russia	Russia's traditional tea	В старину в России не было индийского и китайского чая. Наши прапрабабушки и прапрадедушки, сидя за столом с самоваром, пили исконно русский чай, основу которого составляли листья и цветы кипрея, или, как его назвали позже, Иван-чая. Предки знали толк в травяных чаях, настоях и отварах, владели особыми секретами и умели правильно заготавливать разные растения, а тем более грамотно заваривать и пи…	portal	health	RU	Russian	ДАРЬЯ МУСАТОВА	Иван-Чай, или забытое чудо природы	https://www.oum.ru/yoga/pravilnoe-pitanie/ivan-chay-ili-zabytoe-chudo-prirodi/	yoga	3
RUTE0199	2017-01-01	drink	identity		cultural	reference to famous historical figures	Этот напиток упоминается в древних русских рукописях, его пили еще во времена строительства Москвы.	portal	health	RU	Russian	ДАРЬЯ МУСАТОВА	Иван-Чай, или забытое чудо природы	https://www.oum.ru/yoga/pravilnoe-pitanie/ivan-chay-ili-zabytoe-chudo-prirodi/	yoga	3
RUTE0200	2017-01-01	drink	origin of tea			by Russian Prince Alexander Nevsky	Очередное упоминание о Кипрее – Иван-чае относится к событию 1241 года, когда князь Александр Ярославович (впоследствии Невский) со своей дружиной освободил от немецких рыцарей-крестоносцев г. Копорье - северо-западный форпост Великого Новгорода. Жители этого города лечили Иван-чаем не только раны, посыпая их порошком из измельченных листьев, но и поили чаем из этого растения беспокойных, тревожн…	portal	health	RU	Russian	ДАРЬЯ МУСАТОВА	Иван-Чай, или забытое чудо природы	https://www.oum.ru/yoga/pravilnoe-pitanie/ivan-chay-ili-zabytoe-chudo-prirodi/	yoga	3
RUTE0201	2017-01-01	drink	economy			Russian trademark	Сотни пудов этого продукта использовались в России. Позже он стал важнейшей составляющей и в российском экспорте. После особой обработки Кипрей отправляли морем в Англию и другие страны Европы, где он также был знаменит, как персидские ковры, китайский шелк, дамасская сталь. По объему экспорт «Копорского чая» стоял на втором месте после ревеня, а следом шла пенька, меха и золото. За границей «Ива…	portal	health	RU	Russian	ДАРЬЯ МУСАТОВА	Иван-Чай, или забытое чудо природы	https://www.oum.ru/yoga/pravilnoe-pitanie/ivan-chay-ili-zabytoe-chudo-prirodi/	yoga	3
RUTE0202	2017-01-01	drink	identity		cultural	reference to famous historical figures	Вот что писала невестка французского короля Людовика XIV в своем письме 1720 года: "Вкус азиатского чая напоминает сено с навозом. Боже, как можно пить такую горечь! То ли дело травяной чай из России!"	portal	health	RU	Russian	ДАРЬЯ МУСАТОВА	Иван-Чай, или забытое чудо природы	https://www.oum.ru/yoga/pravilnoe-pitanie/ivan-chay-ili-zabytoe-chudo-prirodi/	yoga	3
RUTE0203	2017-01-01	drink	knowledge		promotion	travelers used	А наши русские моряки, уходя в дальнее кругосветное плавание (1803-1806гг.), под командованием Ивана Крузенштерна, производили по старым рецептам и брали с собой «Иван-чай» для того, чтобы пить самим и в качестве подарков в иноземных портах.	portal	health	RU	Russian	ДАРЬЯ МУСАТОВА	Иван-Чай, или забытое чудо природы	https://www.oum.ru/yoga/pravilnoe-pitanie/ivan-chay-ili-zabytoe-chudo-prirodi/	yoga	3
RUTE0204	2017-01-01	drink	knowledge		falsification of tea	falsification	Русские "чаевники" стали заваривали Иван-чай таким образом, что он стал напоминать вкусом и окраской заморский чай. Были также и недобросовестные купцы, которые использовали Кипрей для подделки китайского чая. Они подмешивали к нему листья Иван-чая и выдавали эту смесь за дорогую восточную диковину.	portal	health	RU	Russian	ДАРЬЯ МУСАТОВА	Иван-Чай, или забытое чудо природы	https://www.oum.ru/yoga/pravilnoe-pitanie/ivan-chay-ili-zabytoe-chudo-prirodi/	yoga	3
RUTE0205	2017-01-01	drink	knowledge		destruction	by BEIC	В начале XIX века в Петербурге царь Александр I выдавал лицензии на прямые поставки Копорского чая непосредственно в Англию. А Великобритания к этому времени владела мощнейшей Ост-Индийской компанией по производству и продаже чая из Азии. Она продавала со своих обширных плантаций Индийский чай, но сами англичане предпочитали пить «Копорский», ежегодно закупая его в России десятки тысяч пудов.	portal	health	RU	Russian	ДАРЬЯ МУСАТОВА	Иван-Чай, или забытое чудо природы	https://www.oum.ru/yoga/pravilnoe-pitanie/ivan-chay-ili-zabytoe-chudo-prirodi/	yoga	3
RUTE0206	2017-01-01	drink	knowledge		falsification of tea	rumors	Весь мир с удовольствием пил русский «Капорский чай», до того момента, пока его популярность постепенно так возросла, что стала подрывать финансовое могущество Ост-Индийской компании. Такого сильного конкурента на чайном рынке владельцы компании больше терпеть не могли. Британская корона спохватилась, что рынок чая захвачен полностью российскими производителями и ринулась в атаку на Россию. Снача…	portal	health	RU	Russian	ДАРЬЯ МУСАТОВА	Иван-Чай, или забытое чудо природы	https://www.oum.ru/yoga/pravilnoe-pitanie/ivan-chay-ili-zabytoe-chudo-prirodi/	yoga	3
RUTE0207	2017-01-01	drink	knowledge		destruction	by BEIC	А в начале ХХ века Ост-Индская компания стала организатором I мировой войны и одним из спонсоров революции и гражданской войны в России. Ленину лично было проплачено, чтобы никакого больше «Иван-чая» Россия не производила. И сейчас уже очевидно, что за карательными действиями большевиков, которые занимались уничтожением российской чайной индустрии, стояли иностранные компании, которые боялись кон…	portal	health	RU	Russian	ДАРЬЯ МУСАТОВА	Иван-Чай, или забытое чудо природы	https://www.oum.ru/yoga/pravilnoe-pitanie/ivan-chay-ili-zabytoe-chudo-prirodi/	yoga	3
RUTE0208	2017-01-01	drink	medicine		reference to famous academicians (doctors)	Badmajev	Но еще до революции, знаток лекарственных трав и тибетской медицины ученый Петр Бадмаев изучал кипрей. Он открыл клинику для аристократической и светской верхушки, в которую обращались известные люди, например: Распутин, Юсупов, Прокопович и вся императорская семья. Чудесными порошками Бадмаева, сделанными на основе трав, лечился не только весь свет Российской империи, иностранцы приезжали в русс…	portal	health	RU	Russian	ДАРЬЯ МУСАТОВА	Иван-Чай, или забытое чудо природы	https://www.oum.ru/yoga/pravilnoe-pitanie/ivan-chay-ili-zabytoe-chudo-prirodi/	yoga	3
RUTE0209	2017-01-01	drink	knowledge		destruction	by UK	Таким образом, после революции 1917 года, когда Англия вошла в военный блок «Антанта», закуп чая в России прекратился полностью. Иван-чай под шумок революции перестали производить, экспортировать и даже продавать собственному населению. Копорье разорилось. И сейчас мало кто знает, что до революции 1916 года каждый житель России пил Иван-чай, «Копорский» чай. Черное дело против русского чая было д…	portal	health	RU	Russian	ДАРЬЯ МУСАТОВА	Иван-Чай, или забытое чудо природы	https://www.oum.ru/yoga/pravilnoe-pitanie/ivan-chay-ili-zabytoe-chudo-prirodi/	yoga	3
RUTE0210	2017-01-01	drink	knowledge		promotion	drink for Red army soldiers	Однако в предвоенные годы руководство СССР опомнилось и стало понимать, что дальнейшее изучение и использование Иван-чая может значительно укрепить здоровье советских граждан, поэтому в том самом местечке Копорье был создан уникальный научно-производственный центр. И там по личному указу Берии производился Иван-чай по старинным русским рецептам и поставлялся в аптеки и в больницы. Немецкой развед…	portal	health	RU	Russian	ДАРЬЯ МУСАТОВА	Иван-Чай, или забытое чудо природы	https://www.oum.ru/yoga/pravilnoe-pitanie/ivan-chay-ili-zabytoe-chudo-prirodi/	yoga	3
RUTE0211	2017-01-01	drink	knowledge		destruction	by Adolf Hitler (River of Life)	И при первой же возможности Германия нанесла удар по секретной лаборатории. Это произошло в конце лета 1941 года, немецкая армия наступала по всем фронтам, наиболее ожесточенные бои разворачивались на северном направлении. Фашисты рвались к Ленинграду, стремясь взять его в кольцо осадой. 1 сентября они берут Копорскую крепость , которая служила надежным укрытием для бойцов красной армии. Немецкие…	portal	health	RU	Russian	ДАРЬЯ МУСАТОВА	Иван-Чай, или забытое чудо природы	https://www.oum.ru/yoga/pravilnoe-pitanie/ivan-chay-ili-zabytoe-chudo-prirodi/	yoga	3
RUTE0212	2017-01-01	drink	knowledge		promotion	travelers used	Например, известный путешественник-одиночка Федор Конюхов всегда во всех своих путешествиях пользуется «Иван-чаем»!	portal	health	RU	Russian	ДАРЬЯ МУСАТОВА	Иван-Чай, или забытое чудо природы	https://www.oum.ru/yoga/pravilnoe-pitanie/ivan-chay-ili-zabytoe-chudo-prirodi/	yoga	3
RUTE0213	2017-01-01	drink	identity		cultural	reference to famous historical figures	А летчик-космонавт СССР и дважды Герой Советского Союза В.А. Джанибеков, сказал: «Если б я в очередной раз отправился работать на орбиту, то взял бы с собой русский Иван-Чай».	portal	health	RU	Russian	ДАРЬЯ МУСАТОВА	Иван-Чай, или забытое чудо природы	https://www.oum.ru/yoga/pravilnoe-pitanie/ivan-chay-ili-zabytoe-chudo-prirodi/	yoga	3
RUTE0214	2009-01-01	drink	identity		cultural	reference to famous historical figures	Еще в XII веке иван-чай упоминается в хрониках. Его хвалили первые строители Москвы.	blog	personal	RU	Russian		История забвения «Иван чая» – РУССКОГО ЧАЯ.	https://sonya34.livejournal.com/12109.html		3
RUTE0215	2009-01-01	drink	knowledge		promotion	secret production	Капорский чай делали по специальной технологии, которую держали в секрете. Чай продавали в Европу. Иван чай стал ВАЖНЕЙШЕЙ составляющей и в российском экспорте	blog	personal	RU	Russian		История забвения «Иван чая» – РУССКОГО ЧАЯ.	https://sonya34.livejournal.com/12109.html		3
RUTE0216	2009-01-01	drink	medicine		miraculous healing	miraculous healing	Но недавно один ветеран рассказывал мне, что почти полвека назад он участвовал в ядерных испытаниях на территории Казахстана и сильно облучился. Его товарищи, которые получили такую же дозу, давно умерли. А он выжил. Больной перепробовал все известные методы лечения, но они были неэффективны. И вот из гомеопатической аптеки кто-то принес ему иван-чай. Произошло чудо: болезнь прекратилась буквальн…	blog	personal	RU	Russian		История забвения «Иван чая» – РУССКОГО ЧАЯ.	https://sonya34.livejournal.com/12109.html		3
RUTE0217	2009-01-01	drink	economy			big incoumes	Тогда он вспомнил, что его бабушка владела в Москве многими булочными, в которых продавался и капорский чай. Она даже была поставщиком императорскому двору Иван-чая. На полученные от его продажи прибыли бабушка построила в столице пять церквей. Две ИЗ них уцелели: около станции метро "Сокольники" и "Сокол”. По огромным размерам и великолепию этих храмов можно судить о доходах, которые давал иван-…	blog	personal	RU	Russian		История забвения «Иван чая» – РУССКОГО ЧАЯ.	https://sonya34.livejournal.com/12109.html		3
RUTE0218	2009-01-01	drink	identity		centrality of Russia	Euporeans preffered	санкт-петербургский губернатор имел лицензию от царя, позволявшую без всяких посредников возить иван-чай из Капорья в порт, перегружать с телег на корабли и - прямиком в Альбион. Десятками тысяч пудов ежегодно покупала Великобритания Капорский чай. А ведь она владела огромными колониями, в том числе Индией, где выращивался обычный чай. Но ему предпочитали иван-чай английские пуритане, которые име…	blog	personal	RU	Russian		История забвения «Иван чая» – РУССКОГО ЧАЯ.	https://sonya34.livejournal.com/12109.html		3
RUTE0219	2009-01-01	drink	knowledge		falsification of tea	falsification	Впрочем, были и недобросовестные купцы, которые использовали «Иван-чай» для подделки китайского (пекинского) чая. Они подмешивали к китайскому чаю листья «Иван-чая» и выдавали эту смесь за дорогую восточную диковину. Но надо сказать, что в дореволюционной России, да и после революции до 1941 года добавление к субтропическим чаям других растений считалось бессовестной фальсификацией, мошенничество…	blog	personal	RU	Russian		История забвения «Иван чая» – РУССКОГО ЧАЯ.	https://sonya34.livejournal.com/12109.html		3
RUTE0220	2009-01-01	drink	knowledge		destruction	by BEIC	Так ПОЧЕМУ же в России прекратилось столь выгодное производство Копорского чая? Дело в том, что в конце XIX века его популярность оказалась, так ВЕЛИКА, что стала ПОДРЫВАТЬ финансовое могущество Ост-Индийской чайной кампании, торговавшей индийским чаем!!! Кампания раздула скандал, ЯКОБЫ русские перетирают чай белой глиной, а она, мол, вредна для здоровья. А ИСТИННАЯ причина в том, что владельцам …	blog	personal	RU	Russian		История забвения «Иван чая» – РУССКОГО ЧАЯ.	https://sonya34.livejournal.com/12109.html		3
RUTE0221	2017-01-01	drink	economy			production in Koporye	Об иван-чае упоминалось в древнерусских летописях еще в 10 веке. В частности, летописи повествуют о том, что в 1241 году князь Александр Невский со своей дружиной освободил г. Копорье от немецких рыцарей. Жители этого города лечили раненых воинов порошком из листьев кипрея, ослабленных поили отваром из этого растения. Позже в Копорье стали производить традиционный русский напиток. Ему дали назван…	blog	personal	RU	Russian		Копорский чай — история иван чая	https://chayexpert.ru/travyanoj-chaj/ivan-chaj-istoriya-poyavleniya.html	tea
RUPL0222	2017-01-01	plant	origin of the name		Ivan	wordplay (Ivan probably)	По одной из них, жил в селе паренек Иван, любил он бродить по лесу, собирая лечебные травы. Издалека было видно его красную рубаху. Увидев среди листвы яркий красный цвет, местные жители говорили: «Иван, чай, бродит». Так и прикрепилось к растению, цветущими яркими душистыми цветами, название Иван-чай. Затем заметили, что если заварить листья и соцветия растения, можно получить освежающий, бодрящ…	blog	personal	RU	Russian		Копорский чай — история иван чая	https://chayexpert.ru/travyanoj-chaj/ivan-chaj-istoriya-poyavleniya.html	tea
RUTE0223	2017-01-01	drink	knowledge		promotion	reference to EB	О копорском чае и его полезных свойствах узнали в Европе. В Большой Британской энциклопедии имеется упоминание о русском чае.	blog	personal	RU	Russian		Копорский чай — история иван чая	https://chayexpert.ru/travyanoj-chaj/ivan-chaj-istoriya-poyavleniya.html	tea
RUTE0224	2017-01-01	drink	identity		cultural	reference to famous historical figures	В письме невестки Людовика Шестнадцатого, короля Франции, написанном в 1720 году, имеется фраза о том, что чай, привезенный из Азии, ей не нравится, она считает его горьким и напоминает сено с навозом. Она пишет о том, что ей нравится чай из трав из России.	blog	personal	RU	Russian		Копорский чай — история иван чая	https://chayexpert.ru/travyanoj-chaj/ivan-chaj-istoriya-poyavleniya.html	tea
RUTE0225	2017-01-01	drink	knowledge		destruction	by BEIC	Иван-чай в одно время составил конкуренцию Англии, которая торговала индийским чаем. Кому-то в Ост-Индийской компании это не понравилось. Появился слух, что при производстве Копорского чая используется белая глина, которая вредна для здоровья. Экспорт чая уменьшился в несколько раз, а потом производство прекратилось. После 1917 года про кипрейский чай совсем забыли. Тем более что чайный рынок в т…	blog	personal	RU	Russian		Копорский чай — история иван чая	https://chayexpert.ru/travyanoj-chaj/ivan-chaj-istoriya-poyavleniya.html	tea
RUTE0226	2017-01-01	drink	knowledge		destruction	by Adolf Hitler (River of Life)	Перед самой войной 1941 года в Копорье открылся научно-исследовательский центр, ученые там стали изучать целебные свойства чая из кипрея. По указу Берии, производимый чай поставлялся в армию, госпитали, больницы, чтобы укрепить здоровье солдат. В Германии знали про мощное лекарственное средство, которое есть в России, поэтому при первой возможности, немецкая армия нанесла удар по крепости в Копор…	blog	personal	RU	Russian		Копорский чай — история иван чая	https://chayexpert.ru/travyanoj-chaj/ivan-chaj-istoriya-poyavleniya.html	tea
RUTE0227	2015-01-01	drink	knowledge		destruction	by Adolf Hitler (River of Life)	В конце 1941 года, вместо того, чтобы двигаться в направлении Ленинграда, Гитлер отдал приказ направить танки в селенье Копорье, чтобы уничтожить объект «Река жизни». Под этим кодовым названием значилась экспериментальная лаборатория, которая производила напитки из целебных трав по старинным русским рецептам, в основе которых был Иван-чай.	blog	livejournal	RU	Russian		ПОЧЕМУ ГИТЛЕР УНИЧТОЖИЛ ФАБРИКУ ИВАН-ЧАЯ?	https://matveychev-oleg.livejournal.com/2498079.html		112
RUTE0228	2015-01-01	drink	medicine		useful properties	best alternative to caffeine	Последствия повального увлечения зарубежными чаями и кофе сейчас более чем очевидны. Повсеместно резко выросло число инфарктов, инсультов, нервных расстройств. Отчасти «виноват» в этом заморский, богатый кофеином, чай. Наш организм, генетически сформированный веками, оказался не в состоянии без последствий «переварить» ударную дозу кофеина, который по сути является наркотиком. В индийском чае иде…	blog	livejournal	RU	Russian		ПОЧЕМУ ГИТЛЕР УНИЧТОЖИЛ ФАБРИКУ ИВАН-ЧАЯ?	https://matveychev-oleg.livejournal.com/2498079.html		112
RUTE0229	2015-01-01	drink	identity		centrality of Russia	Russia's traditional tea	Индия — это Английская колония. Ведь до Крымской войны в России ни английского чая, ни персидских самоваров (а они на самом деле персидские) не было. Но буквально в несколько лет, вдруг, как по мановению волшебной палочки или по приказу сверху, английский чай вдруг становится «исконно русским национальным напитком», без которого русские теперь себя, дескать, не мыслят. И русское правительство ста…	blog	livejournal	RU	Russian		ПОЧЕМУ ГИТЛЕР УНИЧТОЖИЛ ФАБРИКУ ИВАН-ЧАЯ?	https://matveychev-oleg.livejournal.com/2498079.html		112
RUTE0230	2015-01-01	drink	economy			Russian trademark	Больше всего такого чая заготавливали в селении Копорье под Петербургом. Поэтому и стали называть напиток, а позже и сам «Иван-чай», Копорским чаем. Сотни пудов этого продукта использовали в России. Ценили его сибиряки и голландцы, донские казаки и датчане. Позже он стал важнейшей составляющей и в российском экспорте. После особой обработки «Иван-чай» отправляли морем в Англию и другие страны Евр…	blog	livejournal	RU	Russian		ПОЧЕМУ ГИТЛЕР УНИЧТОЖИЛ ФАБРИКУ ИВАН-ЧАЯ?	https://matveychev-oleg.livejournal.com/2498079.html		112
RUTE0231	2015-01-01	drink	knowledge		promotion	travelers used	Уходя в дальнее путешествие, русские моряки обязательно брали с собой «Иван-чай» для того, чтобы пить самим. И в качестве подарков в иноземных портах.	blog	livejournal	RU	Russian		ПОЧЕМУ ГИТЛЕР УНИЧТОЖИЛ ФАБРИКУ ИВАН-ЧАЯ?	https://matveychev-oleg.livejournal.com/2498079.html		112
RUTE0232	2015-01-01	drink	knowledge		falsification of tea	falsification	Впрочем, были и недобросовестные купцы, которые использовали «Иван-чай» для подделки китайского (пекинского) чая. Они подмешивали к китайскому чаю листья «Иван-чая» и выдавали эту смесь за дорогую восточную диковину. Но надо сказать, что в дореволюционной России, да и после революции до 1941 года добавление к субтропическим чаям других растений считалось бессовестной фальсификацией, мошенничество…	blog	livejournal	RU	Russian		ПОЧЕМУ ГИТЛЕР УНИЧТОЖИЛ ФАБРИКУ ИВАН-ЧАЯ?	https://matveychev-oleg.livejournal.com/2498079.html		112
RUTE0233	2015-01-01	drink	knowledge		falsification of tea	rumors	Так почему же в России прекратилось столь выгодное производство Копорского чая? Дело в том, что в конце XIX века его популярность оказалась, так велика, что стала подрывать финансовое могущество Ост-Индийской чайной кампании, торговавшей индийским чаем!!! Кампания раздула скандал, якобы русские перетирают чай белой глиной, а она, мол, вредна для здоровья. А истинная причина в том, что владельцам …	blog	livejournal	RU	Russian		ПОЧЕМУ ГИТЛЕР УНИЧТОЖИЛ ФАБРИКУ ИВАН-ЧАЯ?	https://matveychev-oleg.livejournal.com/2498079.html		112
RUTE0234	2015-01-01	drink	knowledge		promotion	travelers used	И вот совсем недавно люди вспомнили об этом целебном напитке. После длительного перерыва произвели русский чай по старым рецептам и взяли с собой в кругосветную регату моряки «Крузенштерна». Известный путешественник-одиночка Ф. Конюхов всегда во всех своих путешествиях пользуется этим целебным «Иван-чаем»!	blog	livejournal	RU	Russian		ПОЧЕМУ ГИТЛЕР УНИЧТОЖИЛ ФАБРИКУ ИВАН-ЧАЯ?	https://matveychev-oleg.livejournal.com/2498079.html		112
RUTE0235	2013-01-01	drink	medicine		reference to famous academicians (doctors)	reference to famous academicians	«В нем есть все, чтобы человек долго жил и не болел, просто «божий дар» — такой вердикт вынесли российские академики после исследования состава и свойств иван-чая.	blog	internet shop	RU	Russian		Иван-чай	https://zerkalodyshi.ru/ivan-chaj/	tea	16
RUTE0236	2013-01-01	drink	economy			production in Koporye	С 13 века его стали называть копорским по названию града Копорье. Копорье — древнерусский город на Новгородской земле, сейчас — поселок в Ленинградской области. Сотни пудов этого продукта использовались в России.	blog	internet shop	RU	Russian		Иван-чай	https://zerkalodyshi.ru/ivan-chaj/	tea	16
RUTE0237	2013-01-01	drink	origin of tea			by Koporye monks	В 1241 году Александр Невский отбил крепость Копорье у немецких рыцарей, и кто-то из монахов начал производить копорский чай. Однажды туда зашло английское судно, и англичане попробовали русский чай. Им очень понравился напиток. С тех пор британцы начали тысячами пудов закупать копорский чай и вывозить в Англию. Позже иван-чай стал важнейшей составляющей в российском экспорте, его отправляли во в…	blog	internet shop	RU	Russian		Иван-чай	https://zerkalodyshi.ru/ivan-chaj/	tea	16
RUTE0238	2013-01-01	drink	knowledge		falsification of tea	rumors	Популярность нашего чая росла и в конце 19 века уже стала столь велика, что стала подрывать финансовое могущество Ост-Индийской чайной кампании, которая торговала черным чаем. Чтобы избавиться от мощного конкурента, владельцы компании затеяли скандал, распространив слух о том, что русские перетирают чай белой глиной, вредной для здоровья.	blog	internet shop	RU	Russian		Иван-чай	https://zerkalodyshi.ru/ivan-chaj/	tea	16
RUTE0239	2013-01-01	drink	knowledge		destruction	by BEIC	После революции 1917 года массовое производство иван-чая было полностью прекращено. Он был заменен более дешевым индийским чаем. С этого времени иван-чай, наш русский чай постепенно предается забвению.	blog	internet shop	RU	Russian		Иван-чай	https://zerkalodyshi.ru/ivan-chaj/	tea	16
RUTE0240	2013-01-01	drink	knowledge		destruction	by Adolf Hitler (River of Life)	Есть сведения, что у Гитлера был мистический страх перед иван-чаем. Считалось, что это растение дает непобедимую силу русскому человеку, делая его неуязвимым.	blog	internet shop	RU	Russian		Иван-чай	https://zerkalodyshi.ru/ivan-chaj/	tea	16
RUPL0241	2013-01-01	plant	characteristics		acquisition of magic powers	magic healing plant	В старину считалось, что как порождение огня, ветра, земного пепла и воды – кипрей несет человеку свое спокойное уравновешенное живое пламя.	blog	internet shop	RU	Russian		Иван-чай	https://zerkalodyshi.ru/ivan-chaj/	tea	16
RUPL0242	2013-01-01	plant	characteristics		acquisition of magic powers	magic healing plant	На Руси кипрей обычно собирали на Купальской неделе, считалось, что собранный в это время иван-чай обладает особой силой.Страна наша большая, подгадывать под определенное число не стоит, надо ориентироваться на то, как только иван-чай пошел в цвет.	blog	internet shop	RU	Russian		КОПОРСКИЙ ЧАЙ СВОИМИ РУКАМИ	https://zerkalodyshi.ru/koporskij-chaj/	tea	8
LTTE0243	2017-01-01	drink	knowledge		promotion	drink for Red army soldiers		portal	news	LT	Lithuanian	Giedrė Bružienė	Šios arbatos poveikio kareiviams išsigando pats Hitleris: galima gerti kasdien ir daug	https://www.15min.lt/gyvenimas/naujiena/sveikata/arbata-kurios-poveikio-rusijos-kareiviams-issigando-pats-hitleris-verta-gerti-kasdien-ir-daug-1028-844248?fbclid=IwAR1O3GSiRPyRcsBLcv11ztnPD2wqXm-nmi6ZB0KXCQGFfW3ojbp7Yr_QOPA
BYTE0244	2018-01-01	drink	medicine		useful properties	best alternative to caffeine	Раньше не пили кофеинсодержащие напитки, такие как какао, кофе, чай, так как у нас не произрастают растения, содержащие кофеин. Также большой популярностью пользовались отвары: из мяты, липового цвета, чабреца, веточек и ли	portal	news	BY	Russian	Татьяна Лазарева	«Чайные» традиции славян. Что пили наши предки до появления чая	http://www.aif.by/press-centr/articlpress/chaynye_tradicii_slavyan_chto_pili_nashi_predki_do_poyavleniya_chaya	news	0		4708
BYTE0245	2018-01-01	drink	knowledge		destruction	by Adolf Hitler (River of Life)	А знали ли вы, что этот витаминный чай пили в царской и советской армии для восполнения сил и поддержки иммунитета, помогая организму преодолевать чрезмерные нагрузки войны? - продолжил Андрей. – Фашисты перед наступлением на Ленинград провели стремительную атаку на село Копорье. Здесь немцы уничтожили уникальную лабораторию «Река жизни», организованную Сталиным для изучения целебного состава тра…	portal	news	BY	Russian	Татьяна Лазарева	«Чайные» традиции славян. Что пили наши предки до появления чая	http://www.aif.by/press-centr/articlpress/chaynye_tradicii_slavyan_chto_pili_nashi_predki_do_poyavleniya_chaya	news	0		4708
BYTE0246	2018-01-01	drink	knowledge		promotion	drink for Red army soldiers	Лаборатория экспериментировала, разрабатывая напиток для повышения выносливости солдат.	portal	news	BY	Russian	Татьяна Лазарева	«Чайные» традиции славян. Что пили наши предки до появления чая	http://www.aif.by/press-centr/articlpress/chaynye_tradicii_slavyan_chto_pili_nashi_predki_do_poyavleniya_chaya	news	0		4708
PLPL0247	2017-01-01	plant	characteristics		acquisition of magic powers	magic healing plant	Podobno ma nadprzyrodzoną moc - szepczą babuszki po wsiach.	blog	internet shop	PL	Polish		IWAN CZAJ najbardziej mistyczna herbata na świecie	http://www.republikaslonca.pl/iwan-czaj-najbardziej-mistyczna-herbata-na-swiecie		2	164
PLPL0248	2017-01-01	plant	characteristics		acquisition of magic powers	magic healing plant	Iwan Czaj najbardziej mistyczna herbata na świecie.	blog	internet shop	PL	Polish		IWAN CZAJ najbardziej mistyczna herbata na świecie	http://www.republikaslonca.pl/iwan-czaj-najbardziej-mistyczna-herbata-na-swiecie		2	164
PLTE0249	2017-01-01	drink	origin of tea			by Russian Prince Alexander Nevsky	Pierwsze udokumentowane wzmianki o herbacie pojawiają się już w XII wieku. W 1241 roku, Książę Nowogrodzki Aleksander Newski uwalnia spod okupacji Zakonu Krzyżackiego twierdzę w Koporje-północno-zachodni przyczółek Nowogrodu Wielkiego. Bitwa była okrutna. W kronikach zakonnych minisi notują, że rany poszkodowanych posypywano proszkiem z rozgniecionych liści Iwana, a wyczerpanym walką żołnierzom p…	blog	internet shop	PL	Polish		IWAN CZAJ najbardziej mistyczna herbata na świecie	http://www.republikaslonca.pl/iwan-czaj-najbardziej-mistyczna-herbata-na-swiecie		2	164
PLTE0250	2017-01-01	drink	economy			Russian trademark	Iwan Czaj staje się naturalnym talizmanem ochronnym oraz najbardziej porządanym produktem rosyjskiego eksportu.	blog	internet shop	PL	Polish		IWAN CZAJ najbardziej mistyczna herbata na świecie	http://www.republikaslonca.pl/iwan-czaj-najbardziej-mistyczna-herbata-na-swiecie		2	164
PLTE0251	2017-01-01	drink	knowledge		falsification of tea	rumors	Taka jest siła marketingu szeptanego. Iwan Czaj ma większe branie niż rosyjskie konopie, rabarbar, futra czy złoto. I gdy cały świat zdaje się być upojony rosyjską herbatą, a car Aleksander I wydaje licencję na bezpośrednie dostawy koporskiej herbaty do Anglii, zagranicznym kompaniom z East India Company na czele wiodącym prym na angielskim rynku herbat, popularność wielkiego rywala Iwana zaczyna…	blog	internet shop	PL	Polish		IWAN CZAJ najbardziej mistyczna herbata na świecie	http://www.republikaslonca.pl/iwan-czaj-najbardziej-mistyczna-herbata-na-swiecie		2	164
PLTE0252	2017-01-01	drink	knowledge		destruction	by BEIC	Dalej było tylko gorzej. W 1917 r. w Rosji wybucha Wielka Socjalistyczna Rewolucja Październikowa, i zakup herbaty z Rosji stał się niemożliwy. Nie było pól uprawnych, nie było zakładów produkcyjnych, nie było ludzi pamiętających stare receptury, nie było żadnej dokumentacji. Ślad po Iwanie został wymazany z historii Rosji.	blog	internet shop	PL	Polish		IWAN CZAJ najbardziej mistyczna herbata na świecie	http://www.republikaslonca.pl/iwan-czaj-najbardziej-mistyczna-herbata-na-swiecie		2	164
PLTE0253	2017-01-01	drink	medicine		reference to famous academicians (doctors)	Badmajev	Ekspert w dziedzinie ziołolecznictwa i medycyny tybetańskiej, naukowiec Peter Badmayev jest zafacynowany właściwościami zdrowotnymi wierzbówki kiprzycy, prowadzi nad nią własne badania. Otwiera nawet eksperymentalne laboratoria i klinikę dla arystokratycznej i świeckiej elity Rosji, która przyciąga kwiat rosyjskiego imperium: Rasputina, Jusupowa, Prokopowicza i nawet całą carską rodzinę. Badmayev…	blog	internet shop	PL	Polish		IWAN CZAJ najbardziej mistyczna herbata na świecie	http://www.republikaslonca.pl/iwan-czaj-najbardziej-mistyczna-herbata-na-swiecie		2	164
PLTE0254	2017-01-01	drink	knowledge		promotion	secret production	Na szczęście w latach przedwojennych, radziecki rząd przywraca pamięć o Iwanie, wietrząc oczywiście w tym swój interes. Na osobisty rozkaz Berii wznowiono badania nad wierzbówką i eksperymentalne Centrum Koporje znowu ożyło. Ruszyła produkcja Iwana wedug starych, rosyjskich receptur i preparaty z wierzbówki dostarczano masowo do aptek i szpitali. Ale nie o zwykłego człowieka pracy tutaj chodziło,…	blog	internet shop	PL	Polish		IWAN CZAJ najbardziej mistyczna herbata na świecie	http://www.republikaslonca.pl/iwan-czaj-najbardziej-mistyczna-herbata-na-swiecie		2	164
PLTE0255	2017-01-01	drink	knowledge		destruction	by Adolf Hitler (River of Life)	W Koporje znowu powstają tajne laboratoria biochemiczne, które pod kryptonimem "Rzeka Życia", pracują nad stworzeniem na bazie wierzbówki, unikalnego eliksiru, który miał na celu zwiększenie wytrzymałości żołnierzy Armii Czerwonej. Niczym sok z gumijagód miał zaopatrzyć czerwoną gwiazdę w ponadnaturalne siły.	blog	internet shop	PL	Polish		IWAN CZAJ najbardziej mistyczna herbata na świecie	http://www.republikaslonca.pl/iwan-czaj-najbardziej-mistyczna-herbata-na-swiecie		2	164
PLTE0256	2017-01-01	drink	knowledge		destruction	by Adolf Hitler (River of Life)	Tymczasem niemiecki wywiad nie próżnował i szybko zwietrzył, że na bazie Iwana, Rosjanie tworzą unikalny prepart, który może pokrzyżować wojenne plany hitlerowskich Niemiec. Sam Adolf Hitler wraz z okultystyczną organizacją „Ahnenerbe”, był mocno zaintersowany wykorzystaniem wierzbówki w kształtowaniu czystej i potężnej rasy nadludzi. Zatem przy pierwszej sposobności, która nadażyła się w 1941 ro…	blog	internet shop	PL	Polish		IWAN CZAJ najbardziej mistyczna herbata na świecie	http://www.republikaslonca.pl/iwan-czaj-najbardziej-mistyczna-herbata-na-swiecie		2	164
PLTE0257	2017-01-01	drink	knowledge		destruction	by Adolf Hitler (River of Life)	Niemieckie czołgi po zdobyciu twierdzy czekają na dalsze rozkazy przegrupowania się w kierunku Leningradu, gdy nagle dowódca grupy „Północ” feldmarszałek Fonley wydaje dziwny rozkaz: przejąć Centrum Koporje i zniszczyć obiekt o kryptonimie „Rzeka Życia”. I po raz kolejny miasto zostaje zdemolowane, laboratoria zniszczone, dokumentacja i pola uprawne spalone, a wszyscy ludzie pracujący przy produk…	blog	internet shop	PL	Polish		IWAN CZAJ najbardziej mistyczna herbata na świecie	http://www.republikaslonca.pl/iwan-czaj-najbardziej-mistyczna-herbata-na-swiecie		2	164
RUTE0258	2015-01-01	drink	medicine		reference to medicinal research institutes		В Австрии, в Институте фармакогнозии и Институте экспериментальной и клинической фармакологии было проведено сравнительное изучение Кипрея мелкоцветкового и Кипрея узколистного, или Иван-чая. Было установлено, что Кипрей мелкоцветковый обладает в 5 раз более слабым противовоспалительным действием, чем Иван-чай, и начисто лишен противоопухолевой активности. Иван-чай же обладает самой высокой проти…	blog	internet shop	RU	Russian		ПОЛЕЗНЫЕ СВОЙСТВА ИВАН-ЧАЯ	http://родное-луговое.рф/poleznye-svojstva-ivan-chaja/	tea	42
BYTE0259	2016-01-01	drink	knowledge		destruction	by Adolf Hitler (River of Life)	Но потом как–то подзабыли о кипрее. Вспомнили лишь в предвоенные годы. Сталину доложили, что есть трава, способная утраивать силы солдат, причем без всякого ущерба для их здоровья. И в местечке Копорье под Ленинградом был создан уникальный научно–производственный центр, где по старинным русским рецептам готовили иван–чай. Во время Великой Отечественной войны немецкая оккультная организация «Анене…	portal	news	BY	Russian	Наталья ТЫШКЕВИЧ	Чудо–чай	https://www.sb.by/articles/chudo-chay.html					1
RUTE0260	2013-01-01	drink	knowledge		destruction	by Adolf Hitler (River of Life)	В нашей истории есть интересный факт. В конце 1941 года, вместо того, чтобы двигаться в направление к Ленинграду, Гитлер отдал приказ направить танки в селенье Копорье, чтобы уничтожить объект «Река жизни». Под этим кодовым названием скрывалась экспериментальная лаборатория, которая производила напитки из целебных трав по старинным русским рецептам, в основе которых был иван-чай. Гитлер очень боя…	portal	news	RU	Russian		В Псковской области возродили традицию производства знаменитого иван-чая	http://businesspskov.ru/dacha/posevdach/75861.html
RUTE0261	2013-01-01	drink	medicine		reference to famous academicians (doctors)	medicine	Древняя мудрость утверждает, что иван-чай просветляет ум и поднимает дух. Профессор, академик РАЕН, доктор биологических наук Андрей Маленков сказал про этот напиток следующее: «Это – Божий дар! Это такое растение, в котором есть все для того, чтобы человек долго жил и не болел!». Иван-чай, по результатам исследования, содержит в зависимости от места произрастания от 69-ти до 71-го микроэлемента …	portal	news	RU	Russian		В Псковской области возродили традицию производства знаменитого иван-чая	http://businesspskov.ru/dacha/posevdach/75861.html
RUTE0262	2013-01-01	drink	origin of tea			by Russian Prince Alexander Nevsky	Тогда он имел название «копорский чай» по местности, в которой Александр Невский впервые попробовал этот напиток – село Копорье вблизи Петербурга, где из его листьев изготавливали чай.	portal	news	RU	Russian		В Псковской области возродили традицию производства знаменитого иван-чая	http://businesspskov.ru/dacha/posevdach/75861.html
RUTE0263	2013-01-01	drink	identity		centrality of Russia	Russia's traditional tea	Не все знают о существовании традиционного национального русского славянского напитка иван-чай, а точнее чая из растения кипрей, известного всей науке. А название «иван-чай» он получил за границей, когда русские стали его поставлять с конца XIV – начала XV века в Европу, включая Англию. А название «иван-чай» он получил за границей, когда русские стали его поставлять с конца XIV – начала XV века в…	portal	news	RU	Russian		В Псковской области возродили традицию производства знаменитого иван-чая	http://businesspskov.ru/dacha/posevdach/75861.html
RUTE0264	2014-01-01	drink	economy			Russian trademark	В тогдашнем экспортном перечне наш чай значился под названием «копорский чай» по названию селения, основанного Александром Невским. Но культура чайного производства имеет более древнюю историю. Экспортные поставки русского чая опережали тогдашний русский «бренд» — пеньку, воск и меха. По сути как сегодня экспорт нефти и газа. И это про чай из Руси?	blog	livejournal	RU	Russian		Таинство русской Истории. Русский чай	https://chipstone.livejournal.com/1149618.html
RUTE0265	2014-01-01	drink	economy			Russian trademark	В тогдашнем экспортном перечне наш чай значился под названием «копорский чай» по названию селения, основанного Александром Невским. Но культура чайного производства имеет более древнюю историю. Экспортные поставки русского чая опережали тогдашний русский «бренд» — пеньку, воск и меха. По сути как сегодня экспорт нефти и газа. И это про чай из Руси?	blog	livejournal	RU	Russian		Таинство русской Истории. Русский чай	https://chipstone.livejournal.com/1149618.html
RUTE0266	2014-01-01	drink	economy			Russian trademark	Позднее в XIX веке, растение Иван-чай вышло у нас на второе место по экспорту. Англия и Дания покупали тысячи пудов Иван-чая. А в Пруссию и Францию он шел контрабандой. Статья о нем даже вошла в Большую Британскую энциклопедию. А ведь Англия владела огромными колониями, в том числе Индией, где выращивался обычный чай. Но английские пуритане, которые имели возможность сравнивать и выбирать лучшие …	blog	livejournal	RU	Russian		Таинство русской Истории. Русский чай	https://chipstone.livejournal.com/1149618.html
RUTE0267	2014-01-01	drink	knowledge		destruction	by BEIC	Так почему же в России прекратилось столь выгодное производство Копорского чая? Дело в том, что в конце XIX века его популярность оказалась, так велика, что стала подрывать финансовое могущество Ост-Индийской чайной кампании, торговавшей индийским чаем! Кампания раздула скандал, якобы русские перетирают чай белой глиной, а она, мол, вредна для здоровья. Так владельцы Ост-Индийской кампании решили…	blog	livejournal	RU	Russian		Таинство русской Истории. Русский чай	https://chipstone.livejournal.com/1149618.html
RUPL0268	2014-01-01	plant	origin		reward	from Slavic Goddess of the night Kupalnitsa	За грехи людей боги распространили болезни. Начался мор. На мольбы славян откликнулась только одна богиня – Купальница. Приплыв ночью по небу на серебряной ладье она бросила на землю семена лекарственного растения и уже утром, в это месте зацвел Иван-чай...	blog	livejournal	RU	Russian		Таинство русской Истории. Русский чай	https://chipstone.livejournal.com/1149618.html
RUTE0269	2014-01-01	drink	medicine		reference to famous academicians (doctors)	Badmajev	В начале 20 века русский ученый, знаток тибетской медицины Петр Бадмаев, зная целебные свойства Иван-чая открыл элитную частную клинику, оздоровительный центр, говоря современным языком, для VIP-особ, где на основе этого растения и иных трав готовил отвары и настойки для лечения недугов и общего оздоровления организма. Его клиентами были и царская семья, и тот самый Григорий Распутин, и даже коро…	blog	livejournal	RU	Russian		Таинство русской Истории. Русский чай	https://chipstone.livejournal.com/1149618.html
RUTE0270	2014-01-01	drink	knowledge		destruction	by UK	Для того, чтобы окончательно ликвидировать копорский чай в Европе, англичане решили полностью развалить русскую чайную промышленность. Они не стали на этот раз запускать антирекламную кампанию, а просто заплатили В.И. Ленину. Бадмаев, которому было на тот момент 109 лет, был объявлен политически неблагонадежным и брошен в тюрьму, сотрудники его лаборатории – расстреляны без суда и следствия, реце…	blog	livejournal	RU	Russian		Таинство русской Истории. Русский чай	https://chipstone.livejournal.com/1149618.html
RUTE0271	2014-01-01	drink	knowledge		promotion	drink for Red army soldiers	Большевики опомнились. Поняв, что для сохранения государства необходимы крепкие и здоровые граждане, особенно в Красной Армии. Чайный завод в Копорье был восстановлен, а при нем по приказу Л.П. Берии (!) перед войной была открыта лаборатория, в задачу которой входила разработка напитков для Красной Армии на основе Иван-чая.	blog	livejournal	RU	Russian		Таинство русской Истории. Русский чай	https://chipstone.livejournal.com/1149618.html
RUTE0272	2014-01-01	drink	knowledge		destruction	by Adolf Hitler (River of Life)	В 1941 году немецкая армия наступала по всем фронтам. Наиболее ожесточенные бои шли в северном направлении, фашисты рвались к Ленинграду. Первого сентября наступление немецких танков на Ленинград было приостановлено странным приказом командующего группировкой "Север" генерал-фельдмаршалом фон Леебом - зайти в Копорье и уничтожить объект под кодовым названием "Река жизни". Приказ об уничтожении ис…	blog	livejournal	RU	Russian		Таинство русской Истории. Русский чай	https://chipstone.livejournal.com/1149618.html
LTTE0273	2013-01-01	drink	knowledge		destruction	by Adolf Hitler (River of Life)	1941 gada vasaras beigās vācu armija agresīvi uzbruka visās frontēs, īpaši sīvas kaujas bija ziemeļu frontē, kur vāciešu virzījās uz Ļeņingradu. 1 septembrī vācieši ieņēma Kaporas cietoksni un vācu tanku divīzija gaidīja pavēli turpināt uzbrukumu Ļeņingradai, taču armijas komandieris, ģenerālmaršals fons Leibs izdeva dīvainu pavēli: Iebrukt Kaporjē un iznīcināt objektu, kura kodētais nosaukums bi…	portal	food	LV	Latvian		Ivan čaj, jeb krievu armijas slepenais ierocis	http://labuapetiti.com/ivan-caj-jeb-krievu-armijas-slepenais-ierocis/				10
RUTE0274	2005-01-01	drink	knowledge		destruction	by Adolf Hitler (River of Life)	Конец лета 1941 года, немецкая армия наступает по всем фронтам, наиболее ожесточенные бои разворачиваются на северном направлении. Фашисты рвутся к Ленинграду, стремясь взять его в кольцо осадой. 1 сентября фашисты берут Капорскую крепость, которая служила надежным укрытием для бойцов красной армии. Немецкие танки ждут указание продолжить движение на Ленинград, но командующий группировкой «Север»…	blog	internet shop	RU	Russian		Русский Иван чай	http://vry.narod.ru/mass.htm	brooms
RUTE0275	2005-01-01	drink	knowledge		promotion	drink for Red army soldiers	Мало кому известно, что на биохимических лабораториях капорской чайной фабрики проводились работы по созданию уникального напитка, который должен был повысить выносливость бойцов красной армии , о том что именно Иван чай позволяет выносить тяжелые нагрузки было хорошо известно русским крестьянам.	blog	internet shop	RU	Russian		Русский Иван чай	http://vry.narod.ru/mass.htm
RUTE0276	2005-01-01	drink	medicine		reference to famous academicians (doctors)	Badmajev	Один из ученых изучал это растение это был знаток лекарственных трав и тибетской медицины Петр Бадмаев. Он открыл клинику для аристократической и светской верхушки, в которую обращались известные люди, например Распутин, Юсупов. Туда ходили и Прокопович и императорская семья и Бадмаев был крестник Александра третьего. Чудесными порошками Бадмаева, сделанными на основе, трав лечился не только весь…	blog	internet shop	RU	Russian		Русский Иван чай	http://vry.narod.ru/mass.htm
RUTE0277	2005-01-01	drink	knowledge		destruction	by UK	Александр Серегин: «Мало кто знает ,что до революции, буквально 1916 года каждый житель России пил Иван чай, назывался он «капорский» чай, его поставляли в Европу. Весь мир с удовольствием пил Иван чай до определенного момента, когда Британская корона спохватилась ,что рынок чая захвачен полностью российскими производителями и она явилась одной из спонсоров революции и было проплачено ленину личн…	blog	internet shop	RU	Russian		Русский Иван чай	http://vry.narod.ru/mass.htm
RUTE0278	2005-01-01	drink	knowledge		promotion	drink for Red army soldiers	Однако в предвоенные годы руководство страны опомнились и поняли, что дальнейшее изучение и использование Иван чая может значительно укрепить здоровье советских граждан, поэтому в местечке Капорье был создан уникальный научно-производственный центр. И там по личному указу Берии производился Иван чай по старинным русским рецептам и поставлялся в аптеки и в больницы. Немецкой разведке стало известн…	blog	internet shop	RU	Russian		Русский Иван чай	http://vry.narod.ru/mass.htm
RUTE0279	2005-01-01	drink	medicine		useful properties	best alternative to caffeine	Оказывается, что Иван чай не содержит кофеина в отличие от всех тех сортов чая, которые ныне продаются в магазинах. Целенаправленно буквально весь мир подсадили на кофеин содержащие напитки. У которых есть такой долгосрочный эффект , они приводят к истощению организма, то есть в перспективе приводят к тому , что человек становиться пассивен и инертен, возникает вялость и синдром хронической устал…	blog	internet shop	RU	Russian		Русский Иван чай	http://vry.narod.ru/mass.htm
RUTE0280	2018-01-01	drink	origin of tea			by Russian Prince Alexander Nevsky	Александр Невский еще в XII веке со своей дружиной взял штурмом неприступную крепость тевтонцев, а на месте битвы и возникло маленькое село Копорье. Тогда местные жители обнаружили на этом месте кусты кипрея. Они лечили раненых воинов порошком из листьев кипрея, ослабленных поили отваром из этого растения. Позже в Копорье стали производить традиционный русский напиток. Ему дали название — Копорск…	blog	personal	RU	Russian		Польза копорского чая, история и культура пития	https://zen.yandex.ru/media/zozh74/polza-koporskogo-chaia-istoriia-i-kultura-pitiia-5b332851a2528800a942fffa
RUPL0281	2018-01-01	plant	origin of the name		Ivan	wordplay (Ivan probably)	По одной из легенд жил в селе паренек Иван, он любил бродить по лесу и собирать лечебные травы. Издалека было видно его красную рубаху. Увидев среди листвы яркий красный цвет, местные жители говорили: «Иван, чай, бродит». Так и прикрепилось к растению, цветущими яркими душистыми цветами, название Иван-чай.	blog	personal	RU	Russian		Польза копорского чая, история и культура пития	https://zen.yandex.ru/media/zozh74/polza-koporskogo-chaia-istoriia-i-kultura-pitiia-5b332851a2528800a942fffa
RUTE0282	2018-01-01	drink	knowledge		promotion	secret production	Перед самой войной 1941 года в Копорье открылся научно-исследовательский центр, ученые там стали изучать целебные свойства чая из кипрея. По указу Берии, производимый чай поставлялся в армию, госпитали, больницы, чтобы укрепить здоровье солдат. В Германии знали про мощное лекарственное средство, которое есть в России, поэтому при первой возможности, немецкая армия нанесла удар по крепости в Копор…	blog	personal	RU	Russian		Польза копорского чая, история и культура пития	https://zen.yandex.ru/media/zozh74/polza-koporskogo-chaia-istoriia-i-kultura-pitiia-5b332851a2528800a942fffa
RUTE0283	2017-01-01	plant	origin of the name		Ivan	Ivan healer / herbalist	Жил да был паренек, звали его Иван. Нравилось ему наряжаться в рубашку красного цвета и проводить время на природе среди цветов и других растений. Любил он не только любоваться красотами природы, но и ухаживать за растениями, особенно за цветами, получать другие сорта. Его красную рубаху издали можно было заметить и когда мелькала она среди деревьев, люди говорили: «Да это наш Иван, чай, ходит!» …	blog	personal	RU	Russian	Olga Bodak	Легенды об Иван-чае	http://vortexflowers.net/legendyi-o-tsvetah/legendyi-ob-ivan-chae/
RUTE0284	2017-01-01	drink	origin		creation by transformation	the soul of a tree lost in a forest fire	Известна реально происходившая история в Сибири в 1915 году. Тогда выдалось засушливое лето, 2 месяца не было дождей и тайга наполнилась пожарами, казалось, что земля не способна дать питание растениям и так и останется безжизненной. Спустя какое-то время на пострадавшей земле появился иван-чай! Он давал тень, в которой начали прорастать травы и деревья. Кипрей привлек огромное число опыляющих на…	blog	personal	RU	Russian	Olga Bodak	Легенды об Иван-чае	http://vortexflowers.net/legendyi-o-tsvetah/legendyi-ob-ivan-chae/
RUTE0285	2017-01-01	drink	origin of tea			by Russian Prince Alexander Nevsky	Найдены упоминания о кипрейском чае в летописях, датированных 12 веком. Александру Невскому, разгромившему немецких крестоносцев в Копроской крепости, монахи приготовили кипрейский чай, который придал ему новые силы. По легенде, Александр завещал жителям этой местности развивать промысел этого напитка.	blog	personal	RU	Russian	Olga Bodak	Легенды об Иван-чае	http://vortexflowers.net/legendyi-o-tsvetah/legendyi-ob-ivan-chae/
RUTE0286	2017-01-01	drink	economy			production in Koporye	Массовое производство «Русского чая» существовало в период правления Екатерины Великой. Дело было организовано Савеловым, являющимся дворовым человеком Царскосельской вотчины. Производство функционировало в Копорье, находящемся в Петербургской губернии. Чай поступал в Москву, Нижний Новгород и даже в Европу, являлся популярным напитком в Англии.	blog	personal	RU	Russian	Olga Bodak	Легенды об Иван-чае	http://vortexflowers.net/legendyi-o-tsvetah/legendyi-ob-ivan-chae/
RUTE0287	2017-01-01	drink	knowledge		destruction	locals	Дальнейшему распространению иван-чая пытались помешать кяхтинские купцы, владельцы Кяхтинской торговой компании, занимающейся импортом чая из Китая. Они направили прошение Александру Второму о запрете производства чайного напитка из кипрея. В ответ на прошение в 1875 г было отдано распоряжение об изучении свойств иван-чая. Тогда была установлена польза напитка и требования купцов отклонили.	blog	personal	RU	Russian	Olga Bodak	Легенды об Иван-чае	http://vortexflowers.net/legendyi-o-tsvetah/legendyi-ob-ivan-chae/
RUTE0288	2017-01-01	drink	knowledge		destruction	by UK	Промышленное изготовление копорского чая было уничтожено после революции. Английские производителя чая приложили огромные усилия для этого, чтобы продолжить поставки английского чая в Европу.	blog	personal	RU	Russian	Olga Bodak	Легенды об Иван-чае	http://vortexflowers.net/legendyi-o-tsvetah/legendyi-ob-ivan-chae/
RUTE0289	2017-01-01	drink	knowledge		promotion	drink for Red army soldiers	Небольшое производство чая существовало в секретной лаборатории, называемой «Рекой Жизни», функционировавшей в Копорье. Значение напитка было стратегическим — повышать боеспособность войск Советской Армии. Немецкие захватчики уничтожили лабораторию, созданную по приказу Берии.	blog	personal	RU	Russian	Olga Bodak	Легенды об Иван-чае	http://vortexflowers.net/legendyi-o-tsvetah/legendyi-ob-ivan-chae/
RUTE0290	2015-01-01	drink	origin of tea			by Koporye monks	Широкое применение растение получило в 13 веке, благодаря монахам, которые стали применять данное растение в снадобьях и целительном питье, дав ему название «Копорский чай». Однажды ослабленных после долгого странствия моряков монахи выходили и быстро поставили на ноги с помощью вкусного и «волшебного» напитка. Выздоровев, моряки за большие деньги купили высушенную траву и отправились в Англию, а…	blog	personal	RU	Russian		Иван-чай, организм наш защищай!	http://bogislavyan.ru/ivan-chay/	Slavic native faith
RUTE0291	2017-01-01	drink	medicine		reference to famous academicians (doctors)		На сегодняшний день производство ферментированного иван-чая восстановлено. Теперь его ферментация происходит с использованием современных технологий. Академики Российской Академии Естественных Наук Никитин А.Н. и Емельянов В.И., проводившие недавно свои исследования, называют напиток из кипрея «божьим даром». Они восстановили древнюю рецептуру изготовления иван-чая и получили патент на его произв…	blog	internet shop	RU	Russian		Иван-чай, организм наш защищай!	https://kukuika.com/blog/ivan-chay-istoriya-poyavleniya-rastsveta-unichtojeniya-i-vozrojdeniya
RUTE0292	2017-01-01	drink	origin of tea			by Koporye monks	Говорят, что Александра Невского, отбившего крепость Копорье у германских крестоносцев, местные монахи угостили этим напитком. Взбодрившись после его приема, полководец завещал жителям заниматься производством русского чая.	blog	internet shop	RU	Russian		Иван-чай, организм наш защищай!	https://kukuika.com/blog/ivan-chay-istoriya-poyavleniya-rastsveta-unichtojeniya-i-vozrojdeniya
RUTE0293	2017-01-01	drink	knowledge		promotion	fermentation	Своей популярности за границей копорский чай обязан правлению Екатерины Великой. Именно в эти времена некто Савелов, вернувшись из Китая, организовал в своем имении в Копорье массовое производство данного напитка. Изготавливали чай из кипрея, ароматизирующими добавками служили различные местные травы.	portal	internet shop	RU	Russian		Иван-чай, организм наш защищай!	https://kukuika.com/blog/ivan-chay-istoriya-poyavleniya-rastsveta-unichtojeniya-i-vozrojdeniya
RUTE0294	2017-01-01	drink	economy			Russian trademark	Чай стал продаваться в больших российских городах. Позже он стал популярен и в Европе. Поставлялся он тысячами пудов. Даже великобританцы, владеющие большими плантациями чая в Индии, стали закупать русский чай большими партиями. Напиток из Копорья успешно конкурировал с чаем, поставляемым китайцами и индусами. Он присутствовал в доме россиян любого достатка.	blog	internet shop	RU	Russian		Иван-чай. Сказка и быль. История потерь и находок.	https://kukuika.com/blog/ivan-chay-istoriya-poyavleniya-rastsveta-unichtojeniya-i-vozrojdeniya
RUTE0295	2017-01-01	drink	knowledge		destruction	by UK	Беспокоясь за состояние своих дел на чайном рынке, крупнейший мировой экспортер чая Британская империя подняла шум вокруг поставок русского чая из России. Русским инкриминировалось использование глины белого цвета во время обработки кипрея. Дело было сделано – англичане очернили конкурентов. Объем экспортных поставок кипрейного чая за границу стали снижаться, а после октябрьского переворота прекр…	article	internet shop	RU	Russian		Иван-чай, организм наш защищай!	https://kukuika.com/blog/ivan-chay-istoriya-poyavleniya-rastsveta-unichtojeniya-i-vozrojdeniya
RUTE0296	2017-01-01	drink	economy			struggling	В XIX веке Копорский чай достиг небывалых объемов экспорта в Европу. Англичане и датчане официально покупали его законным образом, а немцы и французы пользовались услугами контрабандистов. Встречались и русские купцы, которые стали смешивать китайский чай с кипреем ради наживы. Был издан даже специальный закон, предусматривающий уголовную ответственность за такие деяния.	blog	internet shop	RU	Russian		Иван-чай, организм наш защищай!	https://kukuika.com/blog/ivan-chay-istoriya-poyavleniya-rastsveta-unichtojeniya-i-vozrojdeniya
RUTE0297	2017-01-01	drink	medicine		reference to famous academicians (doctors)	Badmajev	В начале XX века русским ученым, специализировавшимся на медицине Тибета, Петром Бадмаевым была открыта клиника, где с успехом применялось лечение больных, чаем из кипрея. Клиника пользовалась большой популярностью среди богатых людей. Петра крестил сам император Александр Второй. То ли поэтому, то ли потому что изобретенный Бадмаевым рецепт приготовления эликсира долголетия из кипрея действитель…	portal	internet shop	RU	Russian		Иван-чай, организм наш защищай!	https://kukuika.com/blog/ivan-chay-istoriya-poyavleniya-rastsveta-unichtojeniya-i-vozrojdeniya
RUTE0298	2017-01-01	drink	knowledge		destruction	by Adolf Hitler (River of Life)	Фашисты узнали, что на основе кипрейного чая русские создают сильнейший препарат, способный основательно усилить мощь Вооруженных Сил Советов. Поэтому, когда началась Великая Отечественная война, в начале осени 1941 года фашистские войска в составе танковой колонны группы «Север» взяли Копорскую крепость. Это был приказ гитлеровской ставки. Видимо, Гитлер осознавал важность этого объекта для сил …	blog	internet shop	RU	Russian		Иван-чай, организм наш защищай!	https://kukuika.com/blog/ivan-chay-istoriya-poyavleniya-rastsveta-unichtojeniya-i-vozrojdeniya
RUTE0299	2017-01-01	drink	knowledge		promotion	drink for Red army soldiers	При Сталине неподалеку от деревни Копорье открылась засекреченная научная лаборатория, где ученые стали изучать сохранившиеся древнейшие рецепты изготовления кипрейного чая и налаживать производство иван-чая. Изучалось воздействие напитка для повышения выносливости бойцов Красной Армии. Контролировал работу ученых не кто иной, как Лаврентий Павлович Берия.	portal	internet shop	RU	Russian		Иван-чай, организм наш защищай!	https://kukuika.com/blog/ivan-chay-istoriya-poyavleniya-rastsveta-unichtojeniya-i-vozrojdeniya
PLTE0300	2016-01-01	drink	economy			production in Koporye	Tymczasem jeszcze w XIX w bardzo popularna była rosyjska herbata. Pierwsze wytwórnie herbaty rosyjskiej powstały w okolicach Petersburga. Jedną z najpopularniejszych rosyjskich herbat był koporski czaj, koporska herbatka – nazwa pochodzi od miasteczka Koporie w okręgu petersburskim.	blog	personal	PL	Polish		Iwan czaj – o fermentowanych herbatach	https://www.hajduczeknaturalnie.pl/iwan-czaj-o-fermentowanych-herbatach/	health		18
PLTE0301	2016-01-01	drink	identity		centrality of Russia	Euporeans preffered	Herbata z fermentowanych liści wierzbówki kiprzycy była drugim towarem eksportowym carskiej Rosji – po rabarbarze, a przed konopiami, futrami i złotem. Europejczycy kochali ten smak, woleli wierzbówkę kiprzycę od liści Camellia sinensis.	blog	personal	PL	Polish		Iwan czaj – o fermentowanych herbatach	https://www.hajduczeknaturalnie.pl/iwan-czaj-o-fermentowanych-herbatach/	health		18
PLTE0302	2016-01-01	drink	knowledge		falsification of tea	rumors	Sukces wierzbówki kiprzycy przeszkadzał plantatorom w Indiach, rozpuszczono więc plotkę o fałszowaniu produktu białą glinką, co miało być szkodliwe dla zdrowia. Była to nieprawda ale niestety zła sława rozprzestrzeniła się szybko, czym zakończyła rynkowy sukces rosyjskiej herbaty. Nawet obecnie jest bardzo ciężko kupić tradycyjną rosyjską herbatę taką samą, jaką produkowano na masową skalę jeszcz…	blog	personal	PL	Polish		Iwan czaj – o fermentowanych herbatach	https://www.hajduczeknaturalnie.pl/iwan-czaj-o-fermentowanych-herbatach/	health		18
PLTE0303	2018-01-01	drink	identity		centrality of Russia	Russia's traditional tea	Tak kiedyś natrafiłam na ciekawostkę na temat "herbaty"...napój ten jest z wierzbówki krzypicy...pochodzi z Rosji , ale na ziemiach polskich też był kiedyś bardzo znany...zanim na naszych ziemiach poznano smak prawdziwej herbaty, pito "herbatę z wierzbówki", która dotarła do nas z Rosji.	blog	personal	PL	Polish		Iwan-czaj ...słowiańska herbata	http://yoanix.blox.pl/2018/07/Iwan-czaj-slowianska-herbata.html		0
PLTE0304	2018-01-01	drink	knowledge		falsification of tea	rumors	Sam iwan czaj znany był w Rosji już od XII wieku, popularność jednak zyskał w wieku XIX , gdy herbata stała się obiektem bardzo wzmożonego handlu. Mimo, że wiele osób czerpiących zyski ze sprowadzania prawdziwej herbaty z Azji próbowało oczernić napar z wierzbówki nazywając go podróbką i nawet rozsiewając plotki na temat szkodliwych w niej dodatków, okazuje się, że był to w XIX wieku główny produ…	blog	personal	PL	Polish		Iwan-czaj ...słowiańska herbata	http://yoanix.blox.pl/2018/07/Iwan-czaj-slowianska-herbata.html		0
PLTE0305	2018-01-01	drink	identity		centrality of Russia	Russian tea ceremony	Za granicą herbata Iwan czaj zwana Koporsky była tak samo sławna jak perskie dywany, chiński jedwab i stal adamaszku. Jednym słowem, personifikował Rosję, był jej znakiem firmowym. Oczywiście nie odzownym elementem rosyjskiej herbaty jest samowar...obecnie są elektryczne , ale w dawnych czasach opalane były węglem drzewnym...w takich to samowarach na wschodzie gotowano wodę i zalewano Iwan-czaj w…	blog	personal	PL	Polish		Iwan-czaj ...słowiańska herbata	http://yoanix.blox.pl/2018/07/Iwan-czaj-slowianska-herbata.html		0
PLTE0306	2018-01-01	drink	economy			Russian trademark	Ciekawostka kolejna ...indyjska herbata z rozległych plantacji dalekiego wschodu sprzedawana była przez Wielką Brytanię, a Brytyjczycy woleli pić "koporską herbatę". Anglicy co roku kupowali od Rosji dziesiątki tysięcy skrzyń..... Dlaczego tak jest? Może dlatego, że dla doświadczonych Anglików rosyjska herbata wydawała się smaczniejsza i bardziej przydatna niż ekscytujący i cierpki napój indyjski?	blog	personal	PL	Polish		Iwan-czaj ...słowiańska herbata	http://yoanix.blox.pl/2018/07/Iwan-czaj-slowianska-herbata.html		0
PLTE0307	2018-01-01	drink	knowledge		destruction	by BEIC	Jednak popularność produktu "Kopor" stopniowo okazała się tak duża, że ​​zaczęła niszczyć siłę finansową" East India Tea Company". Tak silnego konkurenta na rynku herbacianym właściciele firmy nie mogli dłużej znosić. I w końcu indyjscy plantatorzy osiągnęli swój cel: zawieszono handel "herbatą Koporsk" w Anglii. ...Stopniowo Europejczycy przywykli do azjatyckiej herbaty. Po pierwszej wojnie świa…	blog	personal	PL	Polish		Iwan-czaj ...słowiańska herbata	http://yoanix.blox.pl/2018/07/Iwan-czaj-slowianska-herbata.html		0
UATE0308	2018-01-01	drink	economy			Russian trademark	Іван-чай був широко поширений в Україні ще до того, як був завезений чай індійський, і активно експортувався до Європи. Однак східний конкурент витіснив його з ринку чутками про шкідливі способи його обробки, після чого іван-чаю вже так і не вдалося знайти колишню популярність за межами батьківщини. Історичні баталії стовпів чайної індустрії викликають зацікавленість такою рослиною, як іван-чай: …	portal	news	UA	Ukrainian		Іван-чай: незаслужено забутий попередник чорного чаю	http://www.aratta-ukraine.com/text_ua.php?id=3952					8528
BYTE0309	2016-01-01	drink	economy			struggling	У Расіі гарбата з кіпрэю або іван-чаю вядома з 12 ст. Пазней яе пачалі рабіць манахі, якія жылі недалёка ад сучаснага Санкт-Пецербурга ў вёсцы Капора. Напітак спадабаўся англічанам, якія пэўны час кантрабандай вывозілі "капорскі чай" на радзіму	portal	news	BY	Belarusian	Ларыса Мятлеўская	Прыйшоў Пятрок – апаў лісток: збіраем скрыпень на "капорскі чай"	https://bel.sputnik.by/heritage/20160716/1024099255.html
BYTE0310	2014-01-01	drink	origin of tea			by Koporye monks	С XIII века кипрей чаще стали называть «копорским чаем» — от поселения Копорье Петербургской губернии, которое основал еще Александр Невский на месте разрушенной крепости рыцарей-крестоносцев. Именно здесь впервые напиток под таким названием начали производить местные монахи. После того как его распробовали английские моряки, «копорский чай» стали продавать в Англию, а затем и в другие страны Евр…	portal	news	BY	Russian		От Копорья до Средиземноморья	https://www.sb.by/articles/ot-koporya-do-sredizemnomorya-.html
BYTE0311	2014-01-01	drink	economy			big incoumes	С XVII по XIX век иван-чай по объему экспорта существенно опережал такие традиционно пользующиеся спросом на мировом рынке русские товары, как золото, мед и пенька.	portal	news	BY	Russian		От Копорья до Средиземноморья	https://www.sb.by/articles/ot-koporya-do-sredizemnomorya-.html
ruTE0312	2010-01-01	drink	identity		cultural	reference to famous monarchs (Tsars tea)	Напиток из Иван-чая пили и простые, люди и купцы, и знать, и даже цари. Говорят, что очень любил его Иван Грозный.	blog	personal	RU	Russian	Наталия Антонова	Розовый островок	https://www.myjane.ru/articles/text/?id=8472					5982
ruTE0313	2010-01-01	drink	economy			production in Koporye	Готовили копорский чай в селе Копорье под Петербургом до самой первой мировой войны и до XX века пудами вывозили его в Великобританию. Пили его также голландцы и датчане.	blog	personal	RU	Russian	Наталия Антонова	Розовый островок	https://www.myjane.ru/articles/text/?id=8473
RUTE0314	2016-01-01	drink	medicine		useful properties	best alternative to caffeine	Кофеин – это природный инсектицид, яд для насекомых. Наивно думать, что то, что для насекомых – яд, для человека – нектар. Ещё академик И.П. Павлов установил, что кофеин усиливает процессы возбуждения в коре головного мозга и повышает двигательную активность. Алкалоиды чая усиливают сердечную деятельность, сокращения миокарда становятся более интенсивными и частыми. В результате человек ощущает к…	portal	Slavic Native Faith	RU	Russian		ИВАН ЧАЙ – НАСТОЯЩИЙ РУССКИЙ (СЛАВЯНСКИЙ) ЧАЙ! ИВАН-ЧАЙ – ЛЕКАРСТВО ОТ МНОГИХ НЕДУГОВ!	https://lubodar.info/ivan-chaj-lekarstvo-ot-mnogih-nedugov/
RUTE0315	2016-01-01	drink	origin of tea			on Ivan Kupala night	Почему именно название иван-чай? Иван-чай было принято собирать на Купальской неделе, а в ночь на Ивана Купалу он обретал особую силу, и, собранный в эту самую короткую в году ночь, считался особо целебным средством от многих болезней.	portal	Slavic Native Faith	RU	Russian		ИВАН ЧАЙ – НАСТОЯЩИЙ РУССКИЙ (СЛАВЯНСКИЙ) ЧАЙ! ИВАН-ЧАЙ – ЛЕКАРСТВО ОТ МНОГИХ НЕДУГОВ!	https://lubodar.info/ivan-chaj-lekarstvo-ot-mnogih-nedugov/
RUTE0316	2016-01-01	drink	knowledge		falsification of tea	rumors	Так чем же вызвано то, что в России прекращено столь выгодное для страны производство Иван-чая? Тут дело в том, что к концу девятнадцатого века популярность его оказалась, до такой степени велика, что начала подрывать финансовое могущество крупнейшей Ост-Индийской чайной кампании, которая торговала индийским чаем!!! Кампанией был раздут скандал, мол, русские перетирают свой чай белой глиной, вред…	portal	Slavic Native Faith	RU	Russian		ИВАН ЧАЙ – НАСТОЯЩИЙ РУССКИЙ (СЛАВЯНСКИЙ) ЧАЙ! ИВАН-ЧАЙ – ЛЕКАРСТВО ОТ МНОГИХ НЕДУГОВ!	https://lubodar.info/ivan-chaj-lekarstvo-ot-mnogih-nedugov/
RUTE0317	2016-01-01	drink	knowledge		destruction	by Adolf Hitler (River of Life)	Очень интересно об иван-чае рассказывается в этом видео. В частности, о том почему Гитлер уничтожил фабрику иван-чая? В конце 1941 года, вместо того, чтобы двигаться в направление к Ленинграду, Гитлер отдал приказ направить танки в селенье Копорье, чтобы уничтожить объект «Река жизни», под этим кодовым названием скрывалась экспериментальная лаборатория, которая производила напитки из целебных тра…	portal	Slavic Native Faith	RU	Russian		ИВАН ЧАЙ – НАСТОЯЩИЙ РУССКИЙ (СЛАВЯНСКИЙ) ЧАЙ! ИВАН-ЧАЙ – ЛЕКАРСТВО ОТ МНОГИХ НЕДУГОВ!	https://lubodar.info/ivan-chaj-lekarstvo-ot-mnogih-nedugov/
RUTE0318	2016-01-01	drink	medicine		reference to famous academicians (doctors)	Badmajev	Петр Александрович Бадмаев — лекарь, занимающийся изучением Иван-чая, прожил сто десять лет, и за десять лет до смерти в очередной раз познал радость отцовства.	portal	Slavic Native Faith	RU	Russian		ИВАН ЧАЙ – НАСТОЯЩИЙ РУССКИЙ (СЛАВЯНСКИЙ) ЧАЙ! ИВАН-ЧАЙ – ЛЕКАРСТВО ОТ МНОГИХ НЕДУГОВ!	https://lubodar.info/ivan-chaj-lekarstvo-ot-mnogih-nedugov/
RUTE0319	2016-01-01	drink	knowledge		destruction	by Adolf Hitler (River of Life)	В конце 1941 года вместо того, чтобы двигаться к Ленинграду, Гитлер отдал приказ направить танки в селенье Копорье, чтобы уничтожить экспериментальную лабораторию, которая производила напитки из целебных трав по старинным русским рецептам, в основе которых был Иван-чай.	portal	Slavic Native Faith	RU	Russian		ИВАН ЧАЙ – НАСТОЯЩИЙ РУССКИЙ (СЛАВЯНСКИЙ) ЧАЙ! ИВАН-ЧАЙ – ЛЕКАРСТВО ОТ МНОГИХ НЕДУГОВ!	https://lubodar.info/ivan-chaj-lekarstvo-ot-mnogih-nedugov/
RUTE0320	2016-01-01	drink	medicine		reference to famous academicians (doctors)		Академик Альберт Никитин рассказывает про Иван-чай следующее: «после нашего исследования Иван-чая выяснилось, что чай содержит от 69 до71 полезных микроэлемента в зависимости от местности. Это 2/3 таблицы Менделеева. И самое главное – это непревзойденный антисептик. Просто потрясающий. Аналогов в растительном мире нет! Помимо антисептических свойств он обладает свойством очищения организма от «за…	portal	Slavic Native Faith	RU	Russian		ИВАН ЧАЙ – НАСТОЯЩИЙ РУССКИЙ (СЛАВЯНСКИЙ) ЧАЙ! ИВАН-ЧАЙ – ЛЕКАРСТВО ОТ МНОГИХ НЕДУГОВ!	https://lubodar.info/ivan-chaj-lekarstvo-ot-mnogih-nedugov/
RUTE0321	2016-01-01	drink	medicine		traditional panacea		Вот что рассказывает об Иван-чае академик Валерий Емельянов: «Иван чай вылечивает множество болезней, гастриты, язву желудка, предстательную железу и каких только болезней не лечит. Чай от ста болезней. Академик Павлов в 1936 году сказал, — товарищи дорогие русские вам можно в день пить только маленькую чашечку китайского или индийского, другого чая или единственную чашечку кофе, больше нельзя, в…	portal	Slavic Native Faith	RU	Russian		ИВАН ЧАЙ – НАСТОЯЩИЙ РУССКИЙ (СЛАВЯНСКИЙ) ЧАЙ! ИВАН-ЧАЙ – ЛЕКАРСТВО ОТ МНОГИХ НЕДУГОВ!	https://lubodar.info/ivan-chaj-lekarstvo-ot-mnogih-nedugov/
RUTE0322	2017-01-01	drink	economy			Russian trademark	Позже он стал важнейшей составляющей и в российском экспорте. После особой обработки иван-чай отправляли морем в Англию и другие страны Европы, где он был также знаменит, как персидские ковры, китайский шелк, дамасская сталь. За границей иван-чай называли Русским чаем.	portal	odioznyj	RU	Russian		История забвения иван-чая в России	https://www.kramola.info/vesti/neobyknovennoe/istoriya-zabveniya-ivan-chaya-v-rossii
RUTE0323	2017-01-01	drink	identity		cultural	reference to famous historical figures	История иван-чая упоминается еще в хрониках XII века. В тогдашнем экспортном перечне он значился под названием «копорский чай» (по названию селения, основанного Александром Невским) и уступал только ревеню, опережая тогдашний русский «бренд» — пеньку, меха, золото.	portal	odioznyj	RU	Russian		История забвения иван-чая в России	https://www.kramola.info/vesti/neobyknovennoe/istoriya-zabveniya-ivan-chaya-v-rossii
RUTE0324	2017-01-01	drink	identity		cultural	reference to famous historical figures	Участники взятия Казани и покорения Астрахани, ратники Минина и Пожарского, гулящая вольница Степана Разина пили иван-чай, который был неотъемлемой частью их быта.	portal	odioznyj	RU	Russian		История забвения иван-чая в России	https://www.kramola.info/vesti/neobyknovennoe/istoriya-zabveniya-ivan-chaya-v-rossii
RUTE0325	2017-01-01	drink	economy			struggling	В частности, Англия и Дания получали тысячи пудов иван-чая. А в Пруссию и Францию он шел контрабандой. Статья о нем даже вошла в Большую Британскую энциклопедию.	portal	odioznyj	RU	Russian		История забвения иван-чая в России	https://www.kramola.info/vesti/neobyknovennoe/istoriya-zabveniya-ivan-chaya-v-rossii
RUTE0326	2017-01-01	drink	identity		centrality of Russia	Euporeans preffered	А ведь Англия владела огромными колониями, в том числе Индией, где выращивался обычный чай. Но британские пуританеему предпочитали русский иван-чай. Больше всего такого чая заготавливали в селении Копорье под Петербургом, и в XIX веке он составил мощнейшую конкуренцию индийскому чаю.	portal	odioznyj	RU	Russian		История забвения иван-чая в России	https://www.kramola.info/vesti/neobyknovennoe/istoriya-zabveniya-ivan-chaya-v-rossii
RUTE0327	2017-01-01	drink	knowledge		promotion	travelers used	Уходя в дальнее путешествие, русские моряки обязательно брали с собой иван-чай как для того, чтобы пить самим, так и в качестве подарков в иноземных портах.	portal	odioznyj	RU	Russian		История забвения иван-чая в России	https://www.kramola.info/vesti/neobyknovennoe/istoriya-zabveniya-ivan-chaya-v-rossii
RUTE0328	2017-01-01	drink	knowledge		falsification of tea	rumors	о почему же в России прекратилось столь выгодное производство Копорского чая? Дело в том, что в конце XIX века его популярность оказалась, так велика, что стала подрывать финансовое могущество Ост-Индийской чайной кампании, торговавшей индийским чаем. Кампания раздула скандал, что якобы русские перетирают чай белой глиной, а она, мол, вредна для здоровья. А истиная причина в том, что владельцам О…	portal	odioznyj	RU	Russian		История забвения иван-чая в России	https://www.kramola.info/vesti/neobyknovennoe/istoriya-zabveniya-ivan-chaya-v-rossii
RUTE0329	2016-01-01	drink	medicine		reference to famous academicians (doctors)	Badmajev	Знаменитый доктор, лечивший семью Николая II, Петр Александрович Бадмаев отличался отменным здоровьем и богатырской силой - мог остановить коня на скаку. Последний раз он стал отцом, когда ему исполнилось 100 лет. Он совершенно серьезно обещал своим близким: «Буду жить до 200 лет». И никто не сомневался: так и будет! Ведь Бадмаев каждый день принимал эликсир своего собственного изготовления, кото…	portal	astrology	RU	Russian		ЭЛИКСИР БАДМАЕВА	http://www.oracle-today.ru/articles/82982/
RUTE0330	2016-01-01	drink	identity		centrality of Russia	Russian tea ceremony	огда речь заходит о русском чаепитии, воображение неизбежно рисует кустодиевскую купчиху у самовара. А надо бы смотреть глубже и поминать Александра Невского! Ведь первое упоминание о богатырском чае мы находим еще в новгородских летописях XIII века, описывающих ратные дела князя. Что за богатырский чай? А это напиток, который получают при заваривании сухого кипрея: вкусный, ароматный и полезный.…	portal	astrology	RU	Russian		ЭЛИКСИР БАДМАЕВА	http://www.oracle-today.ru/articles/82982/
RUTE0331	2016-01-01	drink	knowledge		promotion	fermentation	Хотя есть и другая версия, согласно которой промышленное производство традиционного русского напитка из иван-чая началось не без оглядки на чай китайский. Якобы некий дворовый человек помещика Савелова, побывав при Русском посольстве в Поднебесной, детально ознакомился с процессом изготовления чая. И, вернувшись на родину, рассказал обо всем хозяину. Китайский чай стоил очень дорого, а потому в г…	portal	astrology	RU	Russian		ЭЛИКСИР БАДМАЕВА	http://www.oracle-today.ru/articles/82982/
RUTE0332	2016-01-01	drink	knowledge		falsification of tea	rumors	Англия, Дания, Пруссия и Франция закупали «русский чай» сотнями тонн. Англия, которой в XIX веке уже принадлежала половина индийских и цейлонских чайных плантаций, опомнилась, когда копорский чай потеснил на прилавках товары Ост-Индской чайной компании. Надо было срочно что-то делать! И англичане нашли способ убрать конкурента: они просто запустили утку, согласно которой копорский чай содержит бе…	portal	astrology	RU	Russian		ЭЛИКСИР БАДМАЕВА	http://www.oracle-today.ru/articles/82982/
RUTE0333	2016-01-01	drink	knowledge		promotion	secret production	Но И. В. Сталин был свободен ото всех обещаний. И с его подачи – через Лаврентия Павловича Берия – все в том же Копорье была открыта фабрика по производству чая из кипрея - «Река жизни». При ней же заработала и лаборатория, заново открывавшая все целебные свойства иван-чая. По слухам, главной ее целью было воссоздание знаменитого эликсира Бадмаева. Сталин хотел поставить его производство на поток…	portal	astrology	RU	Russian		ЭЛИКСИР БАДМАЕВА	http://www.oracle-today.ru/articles/82982/
RUTE0334	2016-01-01	drink	knowledge		destruction	by Adolf Hitler (River of Life)	Гитлеровские войска появились здесь в конце лета 1941 года. 1 сентября штурмом взяли Копорскую крепость. А потом целенаправленно уничтожили «Реку жизни» - и фабрику, и лабораторию, а главное – остававшихся там специалистов. Танками изъездили все плантации чая… Что же до рецепта Бадмаева, то тут можно только предполагать: либо советским ученым так и не удалось воссоздать чудо-эликсир, либо они усп…	portal	astrology	RU	Russian		ЭЛИКСИР БАДМАЕВА	http://www.oracle-today.ru/articles/82982/
EETE0335	2017-01-01	drink	identity		cultural	reference to famous historical figures	Ivan-Tšai on Venes tuntud olnud rohkem, kui kümme sajandit. Sellest joogist kirjutatakse vanades käsikirjades ja teda jõid Moskva linna ehitajad.	portal	news	EE	Estonian		TIIR PEIPSIMAAL | Ivan-Tšai ehk põdrakanepitee: vanausuliste jook, mille ees Hitler paanilist hirmu tundis	http://omamaitse.delfi.ee/toidutrendid/tiir-peipsimaal-ivan-tsai-ehk-podrakanepitee-vanausuliste-jook-mille-ees-hitler-paanilist-hirmu-tundis?id=79646592
EETE0336	2017-01-01	drink	knowledge		promotion	travelers used	Vene meremehed võtsid Ivan-Tšaid alati oma pikkadele reisidele kaasa nii endale joomiseks kui ka kingituseks.	portal	news	EE	Estonian		TIIR PEIPSIMAAL | Ivan-Tšai ehk põdrakanepitee: vanausuliste jook, mille ees Hitler paanilist hirmu tundis	http://omamaitse.delfi.ee/toidutrendid/tiir-peipsimaal-ivan-tsai-ehk-podrakanepitee-vanausuliste-jook-mille-ees-hitler-paanilist-hirmu-tundis?id=79646593
EETE0337	2017-01-01	drink	economy			Russian trademark	Hilisemal ajal sai Ivan Tšaist üks olulisemaid Venemaa ekspordiartikleid. Peale erilist töötlust transporditi seda teed laevadega üle kogu maailma ning ta oli sama kuulus, kui pärsia vaibad, hiina siid või damaskuse teras. Piiri taga kutsuti teda vene teeks. Sageli kutsutakse ka põdrakanepit ennast just sellise nimega ehk Ivan-Tšai.	portal	news	EE	Estonian		TIIR PEIPSIMAAL | Ivan-Tšai ehk põdrakanepitee: vanausuliste jook, mille ees Hitler paanilist hirmu tundis	http://omamaitse.delfi.ee/toidutrendid/tiir-peipsimaal-ivan-tsai-ehk-podrakanepitee-vanausuliste-jook-mille-ees-hitler-paanilist-hirmu-tundis?id=79646594
EETE0338	2017-01-01	drink	origin of tea			by Russian Prince Alexander Nevsky	Järjekordne verstapost selle tee ajaloos on aasta 1241. Vene vürst Aleksandr Jaroslavovitsh (Nevski) vabastas oma družiinaga saksa ristirüütlitest Koporje linnakese – Suure Novgorodi loodepoolse eelposti. Linnakese elanikud ravisid Ivan-Tšaiga sõdurite haavasid, puistates taimepuru otse haavadele ning andsid võitlusest väsinud ning kurnatud meestele juua taimest valmistunud teed. Just Koporjest, …	portal	news	EE	Estonian		TIIR PEIPSIMAAL | Ivan-Tšai ehk põdrakanepitee: vanausuliste jook, mille ees Hitler paanilist hirmu tundis	http://omamaitse.delfi.ee/toidutrendid/tiir-peipsimaal-ivan-tsai-ehk-podrakanepitee-vanausuliste-jook-mille-ees-hitler-paanilist-hirmu-tundis?id=79646595
EETE0339	2017-01-01	drink	identity		cultural	reference to famous historical figures	Lugege mida kirjutas oma kirjas prantsuse kuninga Louis XIV pruut, aastal 1720: "Aasia tee maitse meenutab sõnnikuga segatud heina. Jumal hoia, kuidas sellist kibedust üldse juua saab?!"	portal	news	EE	Estonian		TIIR PEIPSIMAAL | Ivan-Tšai ehk põdrakanepitee: vanausuliste jook, mille ees Hitler paanilist hirmu tundis	http://omamaitse.delfi.ee/toidutrendid/tiir-peipsimaal-ivan-tsai-ehk-podrakanepitee-vanausuliste-jook-mille-ees-hitler-paanilist-hirmu-tundis?id=79646596
EETE0340	2017-01-01	drink	knowledge		falsification of tea	rumors	Leidus ka kalgima südametunnistusega kaupmehi, kes Ivan Tšaid kasutasid võltsimiseks, segades teelehti selle taimega ning müüsid seda kallihinnalise idamaise tee pähe. Venemaal oli aga selline tegevus lausa seadusega keelatud. Ning harvad polnud juhtumid, kus võltsijad ka kohtukulli kätte sattusid. Ivan-Tšaist oli XIX sajandiks saanud india tee võimas konkurent.	portal	news	EE	Estonian		TIIR PEIPSIMAAL | Ivan-Tšai ehk põdrakanepitee: vanausuliste jook, mille ees Hitler paanilist hirmu tundis	http://omamaitse.delfi.ee/toidutrendid/tiir-peipsimaal-ivan-tsai-ehk-podrakanepitee-vanausuliste-jook-mille-ees-hitler-paanilist-hirmu-tundis?id=79646597
EETE0341	2017-01-01	drink	knowledge		destruction	by BEIC	Ühel hetkel aga kasvas Vene tee populaarsus sellisele tasemele, et hakkas mõjutama Ida-India Teekompanii, kelle käes oli India tee monopol, finantsilist võimsust. Puhuti üles skandaal, nagu kasutaks venelased oma tee valmistamise protsessis valget savi, see aga olevat mürgine. Skandaal kandis vilja. Tasapisi ostud Venemaalt vähenesid ning Koporje lagunes ja kasvas rohtu.	portal	news	EE	Estonian		TIIR PEIPSIMAAL | Ivan-Tšai ehk põdrakanepitee: vanausuliste jook, mille ees Hitler paanilist hirmu tundis	http://omamaitse.delfi.ee/toidutrendid/tiir-peipsimaal-ivan-tsai-ehk-podrakanepitee-vanausuliste-jook-mille-ees-hitler-paanilist-hirmu-tundis?id=79646598
EETE0342	2017-01-01	drink	knowledge		destruction	by BEIC	XX sajandi alguses oli Ida-India teekompanii üks I Maailmasõja organiseerijatest ja Venemaal toimuva kodusõja ning revolutsiooni toetajatest. Isiklikult Leninile maksti selle eest, et Ivan Tšai nimi unustuste hõlma vajuks. Üha rohkem tuleb välja ajaloodokumente, mis näitavad, et vene teetööstuse hävitamise taga seisid inglise teekompaniid, kes kartsid konkurentsi ning kelle ainus jumal oli raha n…	portal	news	EE	Estonian		TIIR PEIPSIMAAL | Ivan-Tšai ehk põdrakanepitee: vanausuliste jook, mille ees Hitler paanilist hirmu tundis	http://omamaitse.delfi.ee/toidutrendid/tiir-peipsimaal-ivan-tsai-ehk-podrakanepitee-vanausuliste-jook-mille-ees-hitler-paanilist-hirmu-tundis?id=79646599
EETE0343	2017-01-01	drink	medicine		reference to famous academicians (doctors)	Badmajev	Vene ravitseja Pjotr Badmajev oli üks neist taimetarkadest, kes 20 sajandi algul avas kliiniku aristokraatliku kõrgklassi tervisehädade tohterdamiseks. Tema valmistatud pulbritega, mille põhikomponendiks oli ahtalehine põdrakanep, tohterdasid ennast ka tsaariperekonna liikmed. Kliinik omandas suure kuulsuse ning sinna sõideti end ravima igast maailma nurgast. Badmajev väitis, et taimeeliksiirid, …	portal	news	EE	Estonian		TIIR PEIPSIMAAL | Ivan-Tšai ehk põdrakanepitee: vanausuliste jook, mille ees Hitler paanilist hirmu tundis	http://omamaitse.delfi.ee/toidutrendid/tiir-peipsimaal-ivan-tsai-ehk-podrakanepitee-vanausuliste-jook-mille-ees-hitler-paanilist-hirmu-tundis?id=79646600
EETE0344	2017-01-01	drink	knowledge		promotion	drink for Red army soldiers	Leningradi lähistele Koporje külla, ehitati Beria käsul teaduslik tootmiskeskus. Selles loodi unikaalne jook, mida hakati andma punaarmee võitlejatele – seda, et Ivan Tšai aitab toime tulla suurte füüsiliste koormustega, teadsid vene talupojad juba oma esivanemate käest.	portal	news	EE	Estonian		TIIR PEIPSIMAAL | Ivan-Tšai ehk põdrakanepitee: vanausuliste jook, mille ees Hitler paanilist hirmu tundis	http://omamaitse.delfi.ee/toidutrendid/tiir-peipsimaal-ivan-tsai-ehk-podrakanepitee-vanausuliste-jook-mille-ees-hitler-paanilist-hirmu-tundis?id=79646601
EETE0345	2017-01-01	drink	knowledge		destruction	by Adolf Hitler (River of Life)	941. aasta suve lõpus, selle asemel, et suunata tankid Leningradi peale, andis Hitler feldmarssal von Leebile kummalise käsu suunata nad Koporje külla, selleks, et hävitada objekt „Elu jõgi“ («Река жизни»). Selle koodnimetuse taga oli Koporje teevabriku eksperimentaalne laboratoorium, mis tootis vanade vene retseptide alusel jooke, mille põhikomponendiks oli kuulus Ivan-Tsai ehk põdrakanep… Mingi…	portal	news	EE	Estonian		TIIR PEIPSIMAAL | Ivan-Tšai ehk põdrakanepitee: vanausuliste jook, mille ees Hitler paanilist hirmu tundis	http://omamaitse.delfi.ee/toidutrendid/tiir-peipsimaal-ivan-tsai-ehk-podrakanepitee-vanausuliste-jook-mille-ees-hitler-paanilist-hirmu-tundis?id=79646602
EETE0346	2018-01-01	drink	knowledge		destruction	by Adolf Hitler (River of Life)	II Maailmasõja ajal otsustas Hitler enne Leningradi tungimist justnimelt Ivan Tšaid valmistava tehase maatasa teha, kuna kartis, et too anitoksüdantide rikas jook vene sõdurid liiga tugevaks teeb.	portal	life	EE	Estonian		Hitleri kardetud Ivan tee	http://www.metsikaed.ee/hitleri-kardetud-ivan-tee/	eco
EETE0347	2017-01-01	drink	origin of tea			by Russian Prince Alexander Nevsky	Vene vürst Aleksander Nevski oli veendunud, et ilma selle teeta pole võimalik kasvatada tervet meest-sõdurit. Aastal 1241 vabastas Vene vürst Aleksandr Nevski oma družiinaga saksa ristirüütlitest Koporje linnakese – Suur-Novgorodi loodepoolse eelposti. Linnakese elanikud ravisid põdrakanepiga sõdurite haavasid, puistates taimepuru otse haavadele ning andsid võitlusest väsinud ning kurnatud meeste…	blog	personal	EE	Estonian		Taimetark soovitab. Põdrakanep – imetaim, mida tahtis hävitada Hitler isiklikult	https://sobranna.postimees.ee/4205001/taimetark-soovitab-podrakanep-imetaim-mida-tahtis-havitada-hitler-isiklikult			1	73
EETE0348	2017-01-01	drink	knowledge		falsification of tea	concurrence	Ühel hetkel sai Vene teest Aasia teekompaniidele nii võimas konkurent, et puhuti üles skandaale, mille tõttu hakkas vähenema tee senine kuulsus ja eksport lõppes viimaks sootuks.	blog	personal	EE	Estonian		Taimetark soovitab. Põdrakanep – imetaim, mida tahtis hävitada Hitler isiklikult	https://sobranna.postimees.ee/4205001/taimetark-soovitab-podrakanep-imetaim-mida-tahtis-havitada-hitler-isiklikult
EETE0349	2017-01-01	drink	medicine		reference to famous academicians (doctors)	Badmajev	Üks tuntumaid ravitsejaid Venemaal, taimetark Pjotr Badmajev, avas 20. sajandi alguses kliiniku aristokraatlikele patsientidele. Tema sealsed ravivõtted tuginesid just põdrakanepi imepärastel omadustel, tema valmistatud eliksiire tarvitasid ka tsaariperekonna liikmed. Kliinikul oli üleilmne kuulsus. Badmajevi väitel sai Ivan Tšaiga pikendada inimese eluiga. Revolutsioonivastastes vaadetes süüdist…	blog	personal	EE	Estonian		Taimetark soovitab. Põdrakanep – imetaim, mida tahtis hävitada Hitler isiklikult	https://sobranna.postimees.ee/4205001/taimetark-soovitab-podrakanep-imetaim-mida-tahtis-havitada-hitler-isiklikult
EETE0350	2017-01-01	drink	knowledge		promotion	secret production	Ometigi taipasid bolševikud, et tuleb taaselustada tee tootmise tava ja Beria juhtimisel lasti Koporje külla ehitada laboratoorium ja teaduslik tootmiskeskus, kus hakati valmistama põdrakanepil põhinevat unikaalset jooki, mida anti punaarmee võitlejatele – Ivan Tšai aitab toime tulla suurte füüsiliste koormustega.	blog	personal	EE	Estonian		Taimetark soovitab. Põdrakanep – imetaim, mida tahtis hävitada Hitler isiklikult	https://sobranna.postimees.ee/4205001/taimetark-soovitab-podrakanep-imetaim-mida-tahtis-havitada-hitler-isiklikult
EETE0351	2017-01-01	drink	knowledge		destruction	by Adolf Hitler (River of Life)	1941. aasta suve lõpus, selle asemel, et suunata tankid Leningradi peale, andis Hitler feldmarssal von Leebile kummalise käsu suunata nad Koporje külla, selleks, et hävitada objekt «Elu jõgi» («Река жизни»). Selle koodnimetuse taga oli Koporje teevabriku eksperimentaalne laboratoorium, mis tootis vanade vene retseptide alusel jooke, mille põhikomponendiks oli kuulus Ivan Tšai ehk põdrakanep… Ming…	blog	personal	EE	Estonian		Taimetark soovitab. Põdrakanep – imetaim, mida tahtis hävitada Hitler isiklikult	https://sobranna.postimees.ee/4205001/taimetark-soovitab-podrakanep-imetaim-mida-tahtis-havitada-hitler-isiklikult
EETE0352	2016-01-01	drink	identity		cultural	reference to famous historical figures	India oli Inglismaa koloonia. Enne Krimmi sõda ei tuntud Venemaal ei inglise teed ega Pärsia samovare (Seesama samovar, mis paljudele meist on kujunenud Venemaa ja venelase stereotüübiks, on tegelikult puhtatõuline pärslane). Kuid äkki, mõned aastad peale Krimmi sõja lõppemist, justkui võluvitsa väel või tsaari käsul saab inglise teest „sügavalt etniline vene rahvusjook“, mille ostmiseks vene val…	blog	internet shop	EE	Estonian		Miks Hitler hävitas Ivan-Tšai vabriku. Põdrakanepi lugu	http://www.heatunde.eu/moodul.php?moodul=CMS&Komponent=NewsFront&f=viewNews&id=155			10
EETE0353	2016-01-01	drink	medicine		useful properties	best alternative to caffeine	Juba akadeemik Pavlov tegi kindlaks, et kofeiin tekitab ajukoores erutusseisundi ja suureneb liikuvusaktiivsust. Tees leiduvad alkaloidid kiirendavad südame tööd – müokardi kokkutõmbed muutuvad intensiivsemaks ja need sagenevad. Resultaadina tunneb inimene justkui saaks jõudu juurde, see aga saavutatakse ülevõimendatud energiakulu arvelt. Regulaarsed suured kofeiinidoosid põhjustavad närvirakkude…	blog	internet shop	EE	Estonian		Miks Hitler hävitas Ivan-Tšai vabriku. Põdrakanepi lugu	http://www.heatunde.eu/moodul.php?moodul=CMS&Komponent=NewsFront&f=viewNews&id=156			10
EETE0354	2016-01-01	drink	identity		cultural	reference to famous historical figures	Ivan-Tšai on Venes tuntud olnud rohkem, kui kümme sajandit. Sellest joogist kirjutatakse vanades käsikirjades ja teda jõid Moskva linna ehitajad.	blog	internet shop	EE	Estonian		Miks Hitler hävitas Ivan-Tšai vabriku. Põdrakanepi lugu	http://www.heatunde.eu/moodul.php?moodul=CMS&Komponent=NewsFront&f=viewNews&id=157			10
EETE0355	2016-01-01	drink	origin of tea			by Russian Prince Alexander Nevsky	Järjekordne verstapost ajaloos on aasta 1241. Vene vürst Aleksandr Jaroslavovitsh (Nevski) vabastas oma družiinaga saksa ristirüütlitest Koporje linnakese – Suure Novgorodi loodepoolse eelposti. Linnakese elanikud ravisid Ivan-Tšaiga sõdurite haavasid, puistates taimepuru otse haavadele ning andsid võitlusest väsinud ning kurnatud meestele juua taimest valmistunud teed. Just Koporjest, mis asub p…	blog	internet shop	EE	Estonian		Miks Hitler hävitas Ivan-Tšai vabriku. Põdrakanepi lugu	http://www.heatunde.eu/moodul.php?moodul=CMS&Komponent=NewsFront&f=viewNews&id=158			10
EETE0356	2016-01-01	drink	identity		cultural	reference to famous historical figures	Hiina tee tuli Venemaale esimest korda ХVII sajandi esimeses pooles, kus aastal 1683 vene tsaar Mihhail Romanov teda esimest korda maitses.	blog	internet shop	EE	Estonian		Miks Hitler hävitas Ivan-Tšai vabriku. Põdrakanepi lugu	http://www.heatunde.eu/moodul.php?moodul=CMS&Komponent=NewsFront&f=viewNews&id=159			10
EETE0357	2016-01-01	drink	economy			Russian trademark	Venemaal kasutati seda teed tuhandete puudade kaupa. Teed hindasid nii siberlased, kui taanlased ja hollandlased ning Doni kasakad. Hilisemal ajal sai Ivan Tšaist üks olulisemaid Venemaa ekspordiartikleid.	blog	internet shop	EE	Estonian		Miks Hitler hävitas Ivan-Tšai vabriku. Põdrakanepi lugu	http://www.heatunde.eu/moodul.php?moodul=CMS&Komponent=NewsFront&f=viewNews&id=160			10
EETE0358	2016-01-01	drink	knowledge		promotion	travelers used	Peale erilist töötlust transporditi seda teed laevadega üle kogu maailma ning ta oli sama kuulus, kui pärsia vaibad, hiina siid või damaskuse teras.	blog	internet shop	EE	Estonian		Miks Hitler hävitas Ivan-Tšai vabriku. Põdrakanepi lugu	http://www.heatunde.eu/moodul.php?moodul=CMS&Komponent=NewsFront&f=viewNews&id=161			10
EETE0359	2016-01-01	drink	knowledge		destruction	by BEIC	Ühel hetkel aga kasvas Vene tee populaarsus sellisele tasemele, et hakkas mõjutama Ida-India Teekompanii, kelle käes oli india tee monopol, finantsilist võimsust. Puhuti üles skandaal, nagu kasutaks venelased oma tee valmistamise protsessis valget savi, see aga olevat mürgine. Skandaal kandis vilja. Tasapisi ostud Venemaalt vähenesid ning Koporje lagunes ja kasvas rohtu…	blog	internet shop	EE	Estonian		Miks Hitler hävitas Ivan-Tšai vabriku. Põdrakanepi lugu	http://www.heatunde.eu/moodul.php?moodul=CMS&Komponent=NewsFront&f=viewNews&id=162			10
EETE0360	2016-01-01	drink	knowledge		destruction	by BEIC	XX sajandi alguses oli Ida-India teekompanii üks I Maailmasõja organiseerijatest ja Venemaal toimuva kodusõja ning revolutsiooni toetajatest. Isiklikult Leninile maksti selle eest, et Ivan Tšai nimi unustuste hõlma vajuks. Üha rohkem tuleb välja ajaloodokumente, mis näitavad, et vene teetööstuse hävitamise taga seisid inglise teekompaniid, kes kartsid konkurentsi ning kelle ainus jumal oli raha n…	blog	internet shop	EE	Estonian		Miks Hitler hävitas Ivan-Tšai vabriku. Põdrakanepi lugu	http://www.heatunde.eu/moodul.php?moodul=CMS&Komponent=NewsFront&f=viewNews&id=163			10
EETE0361	2016-01-01	drink	medicine		reference to famous academicians (doctors)	Badmajev	Vene ravitseja Pjotr Badmajev oli üks neist taimetarkadest, kes 20 sajandi algul avas kliiniku aristokraatliku kõrgklassi tervisehädade tohterdamiseks. Tema valmistatud pulbritega, mille põhikomponendiks oli ahtalehine põdrakanep, tohterdasid ennast ka tsaariperekonna liikmed. Kliinik omandas suure kuulsuse ning sinna sõideti end ravima igast maailma nurgast. Badmajev väitis, et taimeeliksiirid, …	blog	internet shop	EE	Estonian		Miks Hitler hävitas Ivan-Tšai vabriku. Põdrakanepi lugu	http://www.heatunde.eu/moodul.php?moodul=CMS&Komponent=NewsFront&f=viewNews&id=164			10
EETE0362	2016-01-01	drink	knowledge		promotion	drink for Red army soldiers	Ühel hetkel said bolševikud mõistuse tagasi, ning taipasid, et Ivan-Tšai on oma rahvale siiski kasulik. Leningradi lähistele Koporje külla, ehitati Beria käsul teaduslik tootmiskeskus. Selles loodi unikaalne jook, mida hakati andma punaarmee võitlejatele – seda, et Ivan Tšai aitab toime tulla suurte füüsiliste koormustega, teadsid vene talupojad juba oma esivanemate käest.	blog	internet shop	EE	Estonian		Miks Hitler hävitas Ivan-Tšai vabriku. Põdrakanepi lugu	http://www.heatunde.eu/moodul.php?moodul=CMS&Komponent=NewsFront&f=viewNews&id=165			10
EETE0363	2016-01-01	drink	knowledge		destruction	by Adolf Hitler (River of Life)	1941. aasta suve lõpus, selle asemel, et suunata tankid Leningradi peale, andis Hitler feldmarssal von Leebile kummalise käsu suunata nad Koporje külla, selleks, et hävitada objekt „Elu jõgi“ («Река жизни»). Selle koodnimetuse taga oli Koporje teevabriku eksperimentaalne laboratoorium, mis tootis vanade vene retseptide alusel jooke, mille põhikomponendiks oli kuulus Ivan-Tsai ehk põdrakanep… Ming…	blog	internet shop	EE	Estonian		Miks Hitler hävitas Ivan-Tšai vabriku. Põdrakanepi lugu	http://www.heatunde.eu/moodul.php?moodul=CMS&Komponent=NewsFront&f=viewNews&id=166			10
EETE0364	2017-01-01	drink	identity		cultural	reference to famous historical figures	Sellest joogist kirjutatakse vanades käsikirjades ja teda jõid Moskva linna ehitajad.	blog	personal	EE	Estonian	KODU HALDJAS	IVAN-TŠAI IMEPÄRALE ELIKSIIR, MILLE EES TUNDIS HITLER PAANILIST HIRMU!	https://koduhaldjas.blogspot.com/2017/07/ivan-tsai-imeparale-eliksiir-mille-ees.html		0
EETE0365	2017-01-01	drink	economy			Russian trademark	d.Teed hindasid nii siberlased, kui taanlased ja hollandlased ning Doni kasakad. Hilisemal ajal sai Ivan Tšaist üks olulisemaid Venemaa ekspordiartikleid. Peale erilist töötlust transporditi seda teed laevadega üle kogu maailma ning ta oli sama kuulus, kui pärsia vaibad, hiina siid või damaskuse teras. Piiri taga kutsuti teda vene teeks. Sageli kutsutakse ka põdrakanepit ennast just sellise nimeg…	blog	personal	EE	Estonian	KODU HALDJAS	IVAN-TŠAI IMEPÄRALE ELIKSIIR, MILLE EES TUNDIS HITLER PAANILIST HIRMU!	https://koduhaldjas.blogspot.com/2017/07/ivan-tsai-imeparale-eliksiir-mille-ees.html		0
EETE0366	2017-01-01	drink	medicine		reference to famous academicians (doctors)	Badmajev	Vene ravitseja Pjotr Badmajev oli üks neist taimetarkadest, kes 20 sajandi algul avas kliiniku aristokraatliku kõrgklassi tervisehädade tohterdamiseks. Tema valmistatud pulbritega, mille põhikomponendiks oli ahtalehine põdrakanep, tohterdasid ennast ka tsaariperekonna liikmed. Kliinik omandas suure kuulsuse ning sinna sõideti end ravima igast maailma nurgast. Badmajev väitis, et taimeeliksiirid, …	blog	personal	EE	Estonian	KODU HALDJAS	IVAN-TŠAI IMEPÄRALE ELIKSIIR, MILLE EES TUNDIS HITLER PAANILIST HIRMU!	https://koduhaldjas.blogspot.com/2017/07/ivan-tsai-imeparale-eliksiir-mille-ees.html		0
EETE0367	2017-01-01	drink	knowledge		promotion	drink for Red army soldiers	Ühel hetkel said bolševikud mõistuse tagasi, ning taipasid, et Ivan-Tšai on oma rahvale siiski kasulik. Leningradi lähistele Koporje külla, ehitati Beria käsul teaduslik tootmiskeskus. Selles loodi unikaalne jook, mida hakati andma punaarmee võitlejatele – seda, et Ivan Tšai aitab toime tulla suurte füüsiliste koormustega, teadsid vene talupojad juba oma esivanemate käest.	blog	personal	EE	Estonian	KODU HALDJAS	IVAN-TŠAI IMEPÄRALE ELIKSIIR, MILLE EES TUNDIS HITLER PAANILIST HIRMU!	https://koduhaldjas.blogspot.com/2017/07/ivan-tsai-imeparale-eliksiir-mille-ees.html		0
EETE0368	2017-01-01	drink	knowledge		destruction	by Adolf Hitler (River of Life)	1941. aasta suve lõpus, selle asemel, et suunata tankid Leningradi peale, andis Hitler feldmarssal von Leebile kummalise käsu suunata nad Koporje külla, selleks, et hävitada objekt „Elu jõgi“ («Река жизни»). Selle koodnimetuse taga oli Koporje teevabriku eksperimentaalne laboratoorium, mis tootis vanade vene retseptide alusel jooke, mille põhikomponendiks oli kuulus Ivan-Tsai ehk põdrakanep… Ming…	blog	personal	EE	Estonian	KODU HALDJAS	IVAN-TŠAI IMEPÄRALE ELIKSIIR, MILLE EES TUNDIS HITLER PAANILIST HIRMU!	https://koduhaldjas.blogspot.com/2017/07/ivan-tsai-imeparale-eliksiir-mille-ees.html		0
EETE0369	2018-01-01	drink	economy			Russian trademark	Venemaal on teel väga pikk ajalugu ning Ivan-Tšai on olnud Venemaa üks olulisemaid ekspordiartikleid.	portal	national	EE	Estonian		Peipsimaal hullutab turiste uus hitt – Ivan-Tšai	http://visitsouthestonia.com/peipsimaal-hullutab-turiste-uus-hitt-ivan-tsai/
EETE0370	2018-01-01	drink	identity		cultural	reference to famous monarchs (Tsars tea)	Tegemist on teega, mida jõi nii tsaaripere kui lihtrahvas, mida kasutati ravitsemiseks ning kuna Ivan-Tšai aitas toime tulla füüsiliste koormustega, siis jõid seda nii sõjamehed kui heinasaadu võtvad talupojad.	portal	national	EE	Estonian		Peipsimaal hullutab turiste uus hitt – Ivan-Tšai	http://visitsouthestonia.com/peipsimaal-hullutab-turiste-uus-hitt-ivan-tsai/

## Sheet: instagram
code	id	Post URL	Img URL	Likes	Owner		Date
in01	B4usMQeonAi	http://instagram.com/p/B4usMQeonAi	https://scontent-fco1-1.cdninstagram.com/vp/15aa274976fa5176985278fe364ed88f/5E59B9EF/t51.2885-15/e35/s1080x1080/74533386_2480304425626493_4556798598980719020_n.jpg?_nc_ht=scontent-fco1-1.cdninstagram.com&_nc_cat=105	7	11694234352	Venez sentir et goûter nos bouquets de plantes à infuser ☕️⁣ ⁣ Nous vous attendons dans la boutique Procède à Paris ! ⁣ ⁣ 📍adresse sur notre profil 📍	2019-11-11
in02	B4rzCWGIATl	http://instagram.com/p/B4rzCWGIATl	https://scontent-fco1-1.cdninstagram.com/vp/0ab9f868362b401d327903277dd3e0bd/5E65EF7C/t51.2885-15/e35/73412341_2516566258419971_769460424997897254_n.jpg?_nc_ht=scontent-fco1-1.cdninstagram.com&_nc_cat=111	48	11694234352	𝚃𝚊𝚔𝚎 𝚊 𝚌𝚞𝚙 𝚘𝚏 𝚝𝚎𝚊 🌿⁣ ⁣ ⁣ ⁣ ⁣ ⁣ Pic by @__marvena	2019-11-10
in03	B4pgeLoDrbJ	http://instagram.com/p/B4pgeLoDrbJ	https://scontent-fco1-1.cdninstagram.com/vp/979bf34adc75c8088c95b1855ca6edd5/5E4B6EAA/t51.2885-15/e35/p1080x1080/76917082_561929907933502_4510757970556725239_n.jpg?_nc_ht=scontent-fco1-1.cdninstagram.com&_nc_cat=110	27	6066927957	Our immune boosting mixture. Jar filled with left over herbal teas, raw honey, ginger, elderberry cordial, propolis, hawthorn flower, #ivanchai and fermented lilac flower. I keep mixture lightly covered in a warm place, mix it with the same spoon I use for sourdough. Mixture usually preparred in the evening and drunk first thing in the morning. Sometimes. I add herbs for flavour and medicinal pro…	2019-11-09
in04	B4mrajjIR_H	http://instagram.com/p/B4mrajjIR_H	https://scontent-fco1-1.cdninstagram.com/vp/87a11ce58dd4d356400717d24b72c6a7/5E627CD8/t51.2885-15/e35/74986315_2602211279818147_824756180864138893_n.jpg?_nc_ht=scontent-fco1-1.cdninstagram.com&_nc_cat=107	37	11694234352	Cup of the day ☕️ Pic by @carmenrprp	2019-11-08
in05	B4kpgpgoBqd	http://instagram.com/p/B4kpgpgoBqd	https://scontent-fco1-1.cdninstagram.com/vp/cc5098aa41160bb966fa7182fadb667c/5E488EB1/t51.2885-15/e35/73393192_150282222867515_5162101620436784252_n.jpg?_nc_ht=scontent-fco1-1.cdninstagram.com&_nc_cat=111	33	11694234352	⁣⁣⁣ 𝑪𝒐𝒎𝒎𝒆𝒏𝒕 𝒇𝒂𝒊𝒓𝒆 𝒊𝒏𝒇𝒖𝒔𝒆𝒓 𝒏𝒐𝒔 𝒃𝒐𝒖𝒒𝒖𝒆𝒕𝒔 𝒅𝒆 𝒑𝒍𝒂𝒏𝒕𝒆𝒔 ? ☕️⁣⁣⁣⁣ ⁣⁣⁣⁣ 1️⃣ Il est conseillé d’infuser notre thé à 90° ⁣⁣⁣⁣ ⁣⁣⁣⁣ 2️⃣ Comptez 1 cuillère à café de thé par tasse (=200/250ml)⁣⁣⁣⁣ ⁣⁣⁣⁣ 3️⃣ Laissez infuser entre 15 et 45 minutes suivant l’intensité du goût que vous souhaitez obtenir ⁣⁣⁣⁣ ⁣⁣⁣⁣ 💡 𝙱𝙾𝙽 𝙰 𝚂𝙰𝚅𝙾𝙸𝚁 💡⁣⁣⁣⁣ Plus les plantes sont infusées, plus les nutriments sont présents dans votre tas…	2019-11-07
in06	B4j8oOqoKXQ	http://instagram.com/p/B4j8oOqoKXQ	https://scontent-fco1-1.cdninstagram.com/vp/8ca05a8ed9412366d9e9a9d3b804fb21/5E4D17D8/t51.2885-15/e35/s1080x1080/76801849_146321376651555_8565961252668074942_n.jpg?_nc_ht=scontent-fco1-1.cdninstagram.com&_nc_cat=103	99	17824560567	Ivan Chai - Zitrone&Ingwer Link zum Shop in der Bio #ivanchai #zitrone #ingwer #bonn #lecker #tee #russischerteegenuss #genuss #geschenk #wintertee	2019-11-07
in07	B4jbuh8FY3q	http://instagram.com/p/B4jbuh8FY3q	https://scontent-fco1-1.cdninstagram.com/vp/f87ac8a6f05efe2f67fd7896d61b76a9/5E5C092A/t51.2885-15/e35/71895339_564187321021337_7976257233116003934_n.jpg?_nc_ht=scontent-fco1-1.cdninstagram.com&_nc_cat=105	172	9070205823	ЧТО СЛУЧИЛОСЬ С ИВАН ЧАЕМ?🌺 . 🤔Кто смог провернуть аферу века и разлучить наших предков с древним национальным напитком? Преступлением против своего народа назвали учёные утраченную традицию пить Иван чай.☝️ Задолго до появления первого китайского чая, в каждой семье ежедневно пили чай из листьев, стеблей, цветков чёрной смородины, малины, шиповника, Иван чая и др. Всё изменилось в 1815 году был …	2019-11-07
in08	B4h0WioluxR	http://instagram.com/p/B4h0WioluxR	https://scontent-fco1-1.cdninstagram.com/vp/7763e0db800b8020ac158b7d62ccd124/5E45F100/t51.2885-15/e35/73527654_170378664153865_6402275994993126213_n.jpg?_nc_ht=scontent-fco1-1.cdninstagram.com&_nc_cat=101	39	4511771175	Get your eight glasses a day the easy way! Some of us just don't like plain water 🤷‍♀️ Well, don't worry 😉 Drinking herbal tea is actually better for you than drinking 💦. . Water is essentially replacing fluid. Tea replaces fluids and contains antioxidants so it's got two things going for it. ☕ . . #tea #herbal #healthylifestyle #healthyfood #herbaltea #wellness #wellnesstea #ivanchai #teatime #t…	2019-11-06
in09	B4hOlXjIETZ	http://instagram.com/p/B4hOlXjIETZ	https://scontent-fco1-1.cdninstagram.com/vp/2fac09ea7d78b032ec07a4e1fd9afe35/5E4EC5C6/t51.2885-15/e35/s1080x1080/72687346_167983237644734_5411177548451786413_n.jpg?_nc_ht=scontent-fco1-1.cdninstagram.com&_nc_cat=102	28	11694234352	Que diriez-vous d’un bon thé pour commencer la journée ?	2019-11-06
in10	B4e5siyok3F	http://instagram.com/p/B4e5siyok3F	https://scontent-fco1-1.cdninstagram.com/vp/8988a6966ca8be242ff6b1889af3fdbd/5E45167B/t51.2885-15/e35/74839717_748644635658053_7298115027190450694_n.jpg?_nc_ht=scontent-fco1-1.cdninstagram.com&_nc_cat=105	15	17824560567	Ivan Chai, frisch und fruchtig: Zitrone & Ingwer, Johannisbeere, Minze, Himbeere	2019-11-05
in11	B4dVGwjIhpX	http://instagram.com/p/B4dVGwjIhpX	https://scontent-fco1-1.cdninstagram.com/vp/3c695234a9ea6a3c97929cbb619fafdb/5E451D9B/t51.2885-15/e35/s1080x1080/74834743_413247482898602_4577290627585635963_n.jpg?_nc_ht=scontent-fco1-1.cdninstagram.com&_nc_cat=102	19	11694234352	Bouquet de plantes n°7🌱⁣ Ivan-chai, rhododendron adamsii ⁣ ⁣ Le rhododendron est une plante reconnue pour ses vertus énergisantes, un véritable allié pour garder force et vitalité.	2019-11-04
in12	B4cXtuwIrFA	http://instagram.com/p/B4cXtuwIrFA	https://scontent-fco1-1.cdninstagram.com/vp/13d7b76400bc939c493324a89d0fca64/5E54E920/t51.2885-15/e35/s1080x1080/70710226_436658616987964_5182416907161350267_n.jpg?_nc_ht=scontent-fco1-1.cdninstagram.com&_nc_cat=104	21	17824560567	Ivan Chai - Johannisbeere #fireweed #wärme#tee#lecker#ivanchai#bonn#merrychristmas#engel#photography #productphotography #coffee #coffeinfree	2019-11-04
in13	B4cB_E1oiyR	http://instagram.com/p/B4cB_E1oiyR	https://scontent-fco1-1.cdninstagram.com/vp/713ef0cdd319c365f2e98a997ac2b79a/5E527BAF/t51.2885-15/e35/72569775_530382524187654_5641395034510881155_n.jpg?_nc_ht=scontent-fco1-1.cdninstagram.com&_nc_cat=106	253	8457758448	👍Shinrin-yoku – СПОСОБ ПРОФИЛАКТИКИ СВОЕГО ЗДОРОВЬЯ. . Он также называется «forest bathing» и переводится как 🌲«купание среди лесов»🌲. Родиной Shinrin-yoku является Япония, жители которой всегда очень заботились о своем здоровье. Этот способ улучшения здоровья подразумевает медленные прогулки в лесу🍃, спокойное дыхание и максимальное расслабление с раскрытием себя природе. . 🤔Чем полезны такие пр…	2019-11-04
in14	B4aFx-BnNGx	http://instagram.com/p/B4aFx-BnNGx	https://scontent-fco1-1.cdninstagram.com/vp/046aff86ebf45dcce7298a70090a88cf/5E624080/t51.2885-15/e35/73512772_160863294982614_5036685031885188651_n.jpg?_nc_ht=scontent-fco1-1.cdninstagram.com&_nc_cat=106	34	10567226661	Іван чай шаріки. Із цвітом Жасміна та Іван чаю. Упакувалися і поїхали до власника)) #шарік #чай #кулька #цвіт #жасмін #чубушник #іванчай #иванчай #иванчайшарик #іванчайкулька #коробки #купитиіванчай #подарокчай #крафтчай #українськийчай #натуральнийчай #ivanteacomua #екочай #безгмочай #teabox #arttea #букетчай #10г #ivanchai #shai #lovetea #подарокчай #питичай #пючай @teajyzni	2019-11-03
in15	B4YfSTXg-w5	http://instagram.com/p/B4YfSTXg-w5	https://scontent-fco1-1.cdninstagram.com/vp/3ffb2c4b0d86702a29c7ec832fb1c005/5E4649DE/t51.2885-15/e35/s1080x1080/75280197_152897822634304_3313658728628750327_n.jpg?_nc_ht=scontent-fco1-1.cdninstagram.com&_nc_cat=104	16	9434256434	Saturday. 7 AM. Ivan Chai. A long day ahead of me. Touch ups are a bitch. #ivanchai #mywoodishottotouch #custommade #woodwork #liveedgetable #handcraft #handcrafted #greatgift #handmade #craftsmanship #hudsonvalley #woodworking #reclaimedwood #handmadeisbetter #woodcraft #wood #reclaimed #dowoodworking	2019-11-03
in16	B4YfD2IgYNV	http://instagram.com/p/B4YfD2IgYNV	https://scontent-fco1-1.cdninstagram.com/vp/74ca0f0d70313c7496f46050f21463e9/5DCC1927/t51.2885-15/e35/75397732_144620956849313_4296020753506534221_n.jpg?_nc_ht=scontent-fco1-1.cdninstagram.com&_nc_cat=105	6	283961857	Tea time 🍁☕️✌️www.ivan-tea.ru #tea #russiantea #ivantea #ivanchai #calmness #energyboost #stressrelief #healthbenefits #womenhealth #menhealth #enjoy #russianproduct #иванчай #чай #русскийчай #чикаго	2019-11-03
in17	B4SK4RxljSC	http://instagram.com/p/B4SK4RxljSC	https://scontent-fco1-1.cdninstagram.com/vp/c34a8f53599a51a9acdc111f68db2c4c/5E5C888D/t51.2885-15/e35/74984218_699151800597517_4575698581636595382_n.jpg?_nc_ht=scontent-fco1-1.cdninstagram.com&_nc_cat=101	57	4511771175	Our willowherb tea is different from common herbal teas because the leaves are fermented using the same technology that’s applied to the black, green or white tea. . VITALITY has an earthy, with some sweetness, taste that is reasonably complex. If we had to compare it to the Chinese teas it would be between a light oolong and brewed cork for the flavor profile. . Available at: 💠 AromaChaiTea.com …	2019-10-31
in18	B4RxvL4HO-q	http://instagram.com/p/B4RxvL4HO-q	https://scontent-fco1-1.cdninstagram.com/vp/5bdad8e13a27acd77b5f1ce1fecafcb1/5E577A66/t51.2885-15/e35/74611118_148279873155926_3549555758167293472_n.jpg?_nc_ht=scontent-fco1-1.cdninstagram.com&_nc_cat=102	28	10567226661	Вишневий чай🍒🍒☕ Брикетики Вишневого чаю. Упакувалися і їдуть до свого власника. #вишневийсад #вишневийчай #чай #вишні #пючай #люблючай #листя ##ivanteacomua #ivantee #ivanchai #ivantea #листовийчай #гарячийчай #брикеты #брикетичаю @teajyzni	2019-10-31
in19	B4Pc7XZIFP9	http://instagram.com/p/B4Pc7XZIFP9	https://scontent-fco1-1.cdninstagram.com/vp/c9a6c41728d1b76ad4342a6ee3676f42/5E5154E3/t51.2885-15/e35/s1080x1080/71526564_3441631905854917_3941749311693382563_n.jpg?_nc_ht=scontent-fco1-1.cdninstagram.com&_nc_cat=101	29	11694234352	Bouquet de plantes n°6⁣ Ivan-chai, cynorhodon, millepertuis perforé, marjolaine, racine de grande aunée ⁣ ⁣ 🌱Le cynorhodon continent des vitamines A et E⁣ ⁣ 🌱Le millepertuis perforé réduit le stress et la fatigue et améliore l’humeur. ⁣ ⁣ 🌱La marjolaine permet de calmer le système nerveux mais aussi d’améliorer la digestion.⁣ ⁣ 🌱La racine de grande aunée possède des propriétés antiseptiques et so…	2019-10-30
in20	B4N0IR1hYvR	http://instagram.com/p/B4N0IR1hYvR	https://scontent-fco1-1.cdninstagram.com/vp/bea344f030dd74e697821567cd3a4eba/5E5DCA39/t51.2885-15/e35/s1080x1080/75477002_564606994287933_6953986598873581113_n.jpg?_nc_ht=scontent-fco1-1.cdninstagram.com&_nc_cat=109	1	833135570	#ivanchai	2019-10-29
in21	B4MWINzIYEi	http://instagram.com/p/B4MWINzIYEi	https://scontent-fco1-1.cdninstagram.com/vp/b6475ede92992c55e12cdcad046ef667/5E53FAFD/t51.2885-15/e35/73420571_756608254784851_6979980797120422732_n.jpg?_nc_ht=scontent-fco1-1.cdninstagram.com&_nc_cat=107	450	8457758448	ЧТО СЛУЧИЛОСЬ С ИВАН ЧАЕМ?🌺 . 🤔Кто смог провернуть аферу века и разлучить наших предков с древним национальным напитком? Преступлением против своего народа назвали учёные утраченную традицию пить Иван чай.☝️ Задолго до появления первого китайского чая, в каждой семье ежедневно пили чай из листьев, стеблей, цветков чёрной смородины, малины, шиповника, Иван чая и др. Всё изменилось в 1815 году был …	2019-10-29
in22	B4K_L1Bictv	http://instagram.com/p/B4K_L1Bictv	https://scontent-fco1-1.cdninstagram.com/vp/3a6953467640e32ef0c95a2017f014d9/5E589A2B/t51.2885-15/fr/e15/s1080x1080/71926768_152001116017755_4812003476550876176_n.jpg?_nc_ht=scontent-fco1-1.cdninstagram.com&_nc_cat=103	52	7098864373	ОТМЕЧАЕМ ДЕНЬ ИВАН-ЧАЯ! Первые выходные ноября отмечается праздник День ИВАН-ЧАЯ. Поэтому поводу, 2 ноября в субботу состоится Открытое Иван-Чайное Чаепитие. Встреча любителей ИВАН-ЧАЯ и чая из родных трав в Москве. Все желающие могут принять участие в нашем чаепитие. Цель мероприятия - живое общение и обмен опытом чаеделов-энтузиастов. Мы соберемся для того, что-бы познакомиться, поговорить о ча…	2019-10-28
in23	B4KQRN1Fo1G	http://instagram.com/p/B4KQRN1Fo1G	https://scontent-fco1-1.cdninstagram.com/vp/40cafdc97fcfbc9dba4b020b4d7a8a12/5E588279/t51.2885-15/e35/73256549_3043752422573945_8949209773680248714_n.jpg?_nc_ht=scontent-fco1-1.cdninstagram.com&_nc_cat=105	18	4368331919	The frost has melted off the rocks and in the sunshine they have, deceptively, that warm, baked, honeyed colour of midsummer. It’s almost 4 months since I made my Koporye tea and the flavour has matured to be so smooth, yet bright and rich. I love this tea. And I love too, my little Soviet teapot.....smooth pour, bright with horses and roosters and rich with 22 carat gold. #koporyetea #ivanchai #…	2019-10-28
in24	B4JrEzdoyM1	http://instagram.com/p/B4JrEzdoyM1	https://scontent-fco1-1.cdninstagram.com/vp/1748787b46cd4c3c30cf90fa85423892/5E553CD7/t51.2885-15/e35/74662506_2546634338761538_3872085284048562115_n.jpg?_nc_ht=scontent-fco1-1.cdninstagram.com&_nc_cat=102	307	8457758448	ДОБРОГО УТРА!👌 ПРЕКРАСНОГО ДНЯ,👍 ОТЛИЧНОГО НАСТРОЕНИЯ!☝️ . Пусть утреннее солнышко 🌞 зарядит вас положительной энергией на весь день, даже если оно за тучами! Пусть получится всё задуманное на сегодня!😉 Пусть посетят потрясающие идеи, произойдут великолепные события! Улыбнись! Хорошего дня!✌️ . Наступила идеальная пора! 🙏 Осень время - перезагрузки, избавление от всего старого♻️, своеобразная очи…	2019-10-28
in25	B4FXlTNI911	http://instagram.com/p/B4FXlTNI911	https://scontent-fco1-1.cdninstagram.com/vp/07e0cb8c589e4544b93b1a3ae26c36a0/5E676AA9/t51.2885-15/e35/s1080x1080/75388541_414507989237112_6145260337723549703_n.jpg?_nc_ht=scontent-fco1-1.cdninstagram.com&_nc_cat=100	26	11694234352	Bouquet de plantes à infuser n°5 🌱⁣⁣ Ivan-chai, potentille et aiguilles de pin de Sibérie ⁣⁣ ⁣⁣ La potentille est un bon remède en période de froid pour éviter les rhumes mais aussi un antispasmodique efficace en cas de crampes d’estomac ou de règles douloureuses. ⁣⁣ ⁣⁣ Les aiguilles de pin de Sibérie renforcent les défenses de l’organisme contre les maladies infectieuses et permettent d’éliminer…	2019-10-26
in26	B4FQ1fHHkRW	http://instagram.com/p/B4FQ1fHHkRW	https://scontent-fco1-1.cdninstagram.com/vp/db8f2dcd68340c1228e271587cb45135/5E422D48/t51.2885-15/e35/73118937_562206401255254_8892758633677532804_n.jpg?_nc_ht=scontent-fco1-1.cdninstagram.com&_nc_cat=110	25	10567226661	Іван чай гранула різної ферментації, від легкої до сильної. В чайних бумажних мішечках по 30г. Можна дарити друзям, які полюбляють #чайок, їм буде тільки в радість. #чай #іванчай #мішечки #бонбоньєрки #гранула #подарокчай #сувенірчай #боксыподарочные #українськийчай #подарки🎁 #ivanteacomua #ivantee #ivanchai #ivantea #сувеніри #натуральнийчай #BOXASORTI #boxtea @teajyzni	2019-10-26
in27	B4E-cnSoe4S	http://instagram.com/p/B4E-cnSoe4S	https://scontent-fco1-1.cdninstagram.com/vp/01caf669f8dc1162066fd56fdc423f5b/5E4F4F73/t51.2885-15/e35/s1080x1080/72991237_2500879823528777_2320977876053389732_n.jpg?_nc_ht=scontent-fco1-1.cdninstagram.com&_nc_cat=105	33	11694234352	Bouquet de plantes n°4 🌱⁣ Ivan-chai, marjolaine, reine-des-prés et fleurs d’épilobe⁣ ⁣ 💫La marjolaine permet de calmer le système nerveux mais aussi d’améliorer la digestion.⁣ ⁣ 💫La reine-des-prés est un analogue sibérien d’une plante utilisée dans la médecine traditionnelle chinoise, le Ginkgo. Elle possède des nombreuses vertus thérapeutiques, entre autres: ⁣ •Amélioration des capacités cogniti…	2019-10-26
in28	B4DNfVGFqGv	http://instagram.com/p/B4DNfVGFqGv	https://scontent-fco1-1.cdninstagram.com/vp/7f898c4a6957429adc9454518ceb44ed/5E66928C/t51.2885-15/e35/72490284_1128479950695648_875017989626574498_n.jpg?_nc_ht=scontent-fco1-1.cdninstagram.com&_nc_cat=100	63	4511771175	This tea will make you feel fresher, healthier, and more energetic! 🥰 . We utilize a proprietary technique passed down the generations to produce our Willowherb tea VITALITY. 📜 . For this tea, we use only the upper (younger) leaves, because of it, our final product is super-charged with beneficial vitamins and micro-elements.🌱 . Available at: 💠 AromaChaiTea.com 💠 Etsy.com/shop/AromaChaiTea . Revi…	2019-10-25
in29	B4DD7EKIByL	http://instagram.com/p/B4DD7EKIByL	https://scontent-fco1-1.cdninstagram.com/vp/31907e2bb31e7e1a5bd3de0c1ad3fb6c/5E6091E7/t51.2885-15/e35/s1080x1080/73106558_556333291802756_4854724045695591839_n.jpg?_nc_ht=scontent-fco1-1.cdninstagram.com&_nc_cat=108	21	11694234352	Bouquet de plantes à infuser n°3 🌱⁣ Ivan-chai, thym et rhodiola⁣ ⁣ Le thym aide à relâcher la tension du quotidien et à réduire le stress. La rhodiola quant à elle, est un énergisant naturel et un adaptogène.⁣ ⁣ Ce thé aux plantes tonifiantes est un allié pour booster votre organisme. 💪	2019-10-25
in30	B4Cebjll78n	http://instagram.com/p/B4Cebjll78n	https://scontent-fco1-1.cdninstagram.com/vp/bf307d89dd488d1ca778dc3a40020615/5E8B792B/t51.2885-15/e35/73401850_166629584528039_6156551177578852738_n.jpg?_nc_ht=scontent-fco1-1.cdninstagram.com&_nc_cat=111	140	2023216321	🤔Секрет долголетия Бадмаева П.А. (прожил 109 лет) уже давно доступен всем!💥 Осталось всего лишь им воспользоваться! Пётр Алекса́ндрович Бадма́ев (Жамсаран) — врач тибетской медицины☝️, первым перевел на русский язык трактат «Чжуд-Ши»; крестник императора👑 Александра III; лечил членов семьи Николая II. . 👉В 1917 году после февральской революции П. А. Бадмаев был выслан в Хельсинки. Зимой 1919—1920…	2019-10-25
in31	B4AaRUAHCd0	http://instagram.com/p/B4AaRUAHCd0	https://scontent-fco1-1.cdninstagram.com/vp/42bb8c9a6e3fe3d86dc623efe5f9e3b7/5E4B742B/t51.2885-15/e35/75572933_573452236726032_2978931826474414494_n.jpg?_nc_ht=scontent-fco1-1.cdninstagram.com&_nc_cat=100	28	10567226661	Хризантеми вже зібрано 😍😍😍 Скоро будуть шаріки Іван чаю із Хризантемами🍃💮💮💮. #хризантемы #чай #шарік #квіти #питичай #пючай #іванчай #чайнеасорті #чаювати #натуральнийчай #букетчай #природа #осінь #цветочныйчай #tea #ivanteacomua #ivantee #ivanchai #hryzantemy #tee #кульки @teajyzni	2019-10-24
in32	B4AJqRSFceC	http://instagram.com/p/B4AJqRSFceC	https://scontent-fco1-1.cdninstagram.com/vp/636b5ae34c2ef5639c43582954339bc4/5E5F7E7B/t51.2885-15/e35/75477043_142047263819073_4901360057723842008_n.jpg?_nc_ht=scontent-fco1-1.cdninstagram.com&_nc_cat=109	87	4511771175	There is a common saying “drink Spring tea for liquor texture and drink Autumn tea for fragrance”. . This means that spring 🌱 tea gives a very delicate and tender taste while autumn 🍂 tea gives a better flavor. . Did you know that the teas harvested in different seasons have different flavor characteristics? 🍵 ☕ . . #tea #teatime #teafacts #tealover #cupoftea #teaholic #herbaltea #wellness #welln…	2019-10-24
in33	B3_yyeIol82	http://instagram.com/p/B3_yyeIol82	https://scontent-fco1-1.cdninstagram.com/vp/53d9a7bf92a389d32e7bf3ca12cdd4ce/5E58480C/t51.2885-15/e35/s1080x1080/75640812_431366697783342_5915092808566110008_n.jpg?_nc_ht=scontent-fco1-1.cdninstagram.com&_nc_cat=106	25	11694234352	Bouquet de plantes n°2⁣ 🌱 Ivan-chai, groseilles et feuilles de cassis ⁣ ⁣ Les groseilles, source de vitamine C, apportent une touche acidulée qui réveille vos papilles. ⁣ ⁣ Mais saviez-vous que les feuilles de cassis contiennent plus de vitamine C que les baies ? Nous les incluons dans notre mélange afin de booster vos défenses naturelles en cette période de grisaille. 🌧	2019-10-24
in34	B3_g7BEIo8l	http://instagram.com/p/B3_g7BEIo8l	https://scontent-fco1-1.cdninstagram.com/vp/5e2bc0f134d33fcc9853d4f7181c7465/5E4ED4BC/t51.2885-15/e35/69420733_154916688940157_3104185832020895661_n.jpg?_nc_ht=scontent-fco1-1.cdninstagram.com&_nc_cat=105	276	8457758448	Серый мостик, знакомый мне с детства - Сколько лет ты стоишь над рекой? Здесь девчонка жила по соседству - С белым бантом и русой косой. . Ничего, что перила погнулись, Где-то доски подгнили слегка. Ветра нет, и деревья уснули, И давно не видать рыбака. . Есть в таких мостиках что то загадочное и мистическое, по ним не возможно пройти не остановившись. В чем их притягательность? В чем их волшебст…	2019-10-24
in35	B39SPkMFE45	http://instagram.com/p/B39SPkMFE45	https://scontent-fco1-1.cdninstagram.com/vp/ef101c21624dc156773c6c0ad302b923/5E60714A/t51.2885-15/e35/73393259_172696437247567_2077419435570402804_n.jpg?_nc_ht=scontent-fco1-1.cdninstagram.com&_nc_cat=107	10	5641785192	DID YOU KNOW that Ivan Chai (fermented rosehip willowherb tea) is caffeine free! 🌱Depending on the soil Ivan chai contains around 70 microelements, various B-vitamins and has 5-6 times more vitamin-C than lemon. Supposedly those health promoting efects are associated with willowherb: 🌱Normalizes blood pressure 🌱Balances digestive health 🌱Improves concentration 🌱Supports the kidneys and urinary sy…	2019-10-23
in36	B38QWPWgHmk	http://instagram.com/p/B38QWPWgHmk	https://scontent-fco1-1.cdninstagram.com/vp/634a18f8c49b001d01c0d80db0e605e3/5E8B7755/t51.2885-15/fr/e15/s1080x1080/72701488_452355505636530_6154605925803509767_n.jpg?_nc_ht=scontent-fco1-1.cdninstagram.com&_nc_cat=106	0	19442397173	#ivanchai #fireweed	2019-10-23
in37	B3786IsH-g1	http://instagram.com/p/B3786IsH-g1	https://scontent-fco1-1.cdninstagram.com/vp/9feaa3519d145135d6cfce5ddc022e39/5E5AA176/t51.2885-15/e35/74886252_147395586490802_2633125334314760092_n.jpg?_nc_ht=scontent-fco1-1.cdninstagram.com&_nc_cat=102	5	22022950974	#ivansherbs #ivanchai #siberië #gezondheid #gemeenschap #7gezondheidsvoordelen #kruiden #kruidenthee #kruidenrecepten #natuur #milieu #klimaatneutraal #plantaardig #antiplastic #ivan #plantaardigerecepten #geneesmiddelen #duurzaamheid #vegan	2019-10-23
in38	B37842HHSYK	http://instagram.com/p/B37842HHSYK	https://scontent-fco1-1.cdninstagram.com/vp/acc8ef75870070819112f9d5b12eebf4/5E677D27/t51.2885-15/e35/72631539_155777765673090_5397571806264391109_n.jpg?_nc_ht=scontent-fco1-1.cdninstagram.com&_nc_cat=106	3	22022950974	#ivansherbs #ivanchai #siberië #gezondheid #gemeenschap #7gezondheidsvoordelen #kruiden #kruidenthee #kruidenrecepten #natuur #milieu #klimaatneutraal #plantaardig #antiplastic #ivan #plantaardigerecepten #geneesmiddelen #duurzaamheid #vegan	2019-10-23
in39	B3783pGH1Y1	http://instagram.com/p/B3783pGH1Y1	https://scontent-fco1-1.cdninstagram.com/vp/170fb2becf1a7200a1fe347117598463/5E47960A/t51.2885-15/e35/72252357_1190098127856337_6188895202460992306_n.jpg?_nc_ht=scontent-fco1-1.cdninstagram.com&_nc_cat=101	2	22022950974	#ivansherbs #ivanchai #siberië #gezondheid #gemeenschap #7gezondheidsvoordelen #kruiden #kruidenthee #kruidenrecepten #natuur #milieu #klimaatneutraal #plantaardig #antiplastic #ivan #plantaardigerecepten #geneesmiddelen #duurzaamheid #vegan	2019-10-23
in40	B37819gHiqv	http://instagram.com/p/B37819gHiqv	https://scontent-fco1-1.cdninstagram.com/vp/b9bf55c8731b8e1be56cdd27a3228321/5E40BC58/t51.2885-15/e35/71505731_130997448305162_2530541149891249457_n.jpg?_nc_ht=scontent-fco1-1.cdninstagram.com&_nc_cat=102	0	22022950974	#ivansherbs #ivanchai #siberië #gezondheid #gemeenschap #7gezondheidsvoordelen #kruiden #kruidenthee #kruidenrecepten #natuur #milieu #klimaatneutraal #plantaardig #antiplastic #ivan #plantaardigerecepten #geneesmiddelen #duurzaamheid #vegan	2019-10-23
in41	B3780UUnv7l	http://instagram.com/p/B3780UUnv7l	https://scontent-fco1-1.cdninstagram.com/vp/1c9ea53b730fb7fa365e84ccbd8c939f/5E4CFAB0/t51.2885-15/e35/73051844_389747825261661_7628962968911332319_n.jpg?_nc_ht=scontent-fco1-1.cdninstagram.com&_nc_cat=109	0	22022950974	#ivansherbs #ivanchai #siberië #gezondheid #gemeenschap #7gezondheidsvoordelen #kruiden #kruidenthee #kruidenrecepten #natuur #milieu #klimaatneutraal #plantaardig #antiplastic #ivan #plantaardigerecepten #geneesmiddelen #duurzaamheid #vegan	2019-10-23
in42	B378y6LntWc	http://instagram.com/p/B378y6LntWc	https://scontent-fco1-1.cdninstagram.com/vp/2e8b3abd0e6a5cb2ed04d07173fdb500/5E483AF6/t51.2885-15/e35/71141863_2320364554740155_84885301317369089_n.jpg?_nc_ht=scontent-fco1-1.cdninstagram.com&_nc_cat=111	1	22022950974	#ivansherbs #ivanchai #siberië #gezondheid #gemeenschap #7gezondheidsvoordelen #kruiden #kruidenthee #kruidenrecepten #natuur #milieu #klimaatneutraal #plantaardig #antiplastic #ivan #plantaardigerecepten #geneesmiddelen #duurzaamheid #vegan	2019-10-23
in43	B378j86HVX-	http://instagram.com/p/B378j86HVX-	https://scontent-fco1-1.cdninstagram.com/vp/4a1da27d6e61611b09789bbcaabdce9f/5E51DFEB/t51.2885-15/e35/75523333_965452033809744_7231595834417648105_n.jpg?_nc_ht=scontent-fco1-1.cdninstagram.com&_nc_cat=100	1	22258762021	#ivansherbs #ivanchai #siberië #gezondheid #gemeenschap #7gezondheidsvoordelen #kruiden #kruidenthee #kruidenrecepten #natuur #milieu #klimaatneutraal #plantaardig #antiplastic #ivan #plantaardigerecepten #geneesmiddelen #duurzaamheid #vegan	2019-10-23
in44	B378icAnd0f	http://instagram.com/p/B378icAnd0f	https://scontent-fco1-1.cdninstagram.com/vp/1a5f7cebf4e404334b3a73a97e0430e9/5E4D7525/t51.2885-15/e35/74599483_2789712584374680_7779699287208109022_n.jpg?_nc_ht=scontent-fco1-1.cdninstagram.com&_nc_cat=100	0	22258762021	#ivansherbs #ivanchai #siberië #gezondheid #gemeenschap #7gezondheidsvoordelen #kruiden #kruidenthee #kruidenrecepten #natuur #milieu #klimaatneutraal #plantaardig #antiplastic #ivan #plantaardigerecepten #geneesmiddelen #duurzaamheid #vegan	2019-10-23
in45	B378hOFHfBu	http://instagram.com/p/B378hOFHfBu	https://scontent-fco1-1.cdninstagram.com/vp/340e53e583b5c9cc53ed4c77eb7869e5/5E57C301/t51.2885-15/e35/75266913_515435769236996_7599347725810310641_n.jpg?_nc_ht=scontent-fco1-1.cdninstagram.com&_nc_cat=108	1	22258762021	#ivansherbs #ivanchai #siberië #gezondheid #gemeenschap #7gezondheidsvoordelen #kruiden #kruidenthee #kruidenrecepten #natuur #milieu #klimaatneutraal #plantaardig #antiplastic #ivan #plantaardigerecepten #geneesmiddelen #duurzaamheid #vegan	2019-10-23
in46	B378amaH8YX	http://instagram.com/p/B378amaH8YX	https://scontent-fco1-1.cdninstagram.com/vp/c23fc30b8afa1092da05ec5ab531d9a4/5E497036/t51.2885-15/e35/75660174_163036708109274_1006840034739632846_n.jpg?_nc_ht=scontent-fco1-1.cdninstagram.com&_nc_cat=106	0	22258762021	#ivansherbs #ivanchai #siberië #gezondheid #gemeenschap #7gezondheidsvoordelen #kruiden #kruidenthee #kruidenrecepten #natuur #milieu #klimaatneutraal #plantaardig #antiplastic #ivan #plantaardigerecepten #geneesmiddelen #duurzaamheid #vegan	2019-10-23
in47	B378ZOJnCVS	http://instagram.com/p/B378ZOJnCVS	https://scontent-fco1-1.cdninstagram.com/vp/3f5f769afdd62079b301f2fa2208f2a4/5E468C5E/t51.2885-15/e35/73290167_176570503480681_1061075090799613936_n.jpg?_nc_ht=scontent-fco1-1.cdninstagram.com&_nc_cat=101	0	22258762021	#ivansherbs #ivanchai #siberië #gezondheid #gemeenschap #7gezondheidsvoordelen #kruiden #kruidenthee #kruidenrecepten #natuur #milieu #klimaatneutraal #plantaardig #antiplastic #ivan #plantaardigerecepten #geneesmiddelen #duurzaamheid #vegan	2019-10-23
in48	B378XtEnbK8	http://instagram.com/p/B378XtEnbK8	https://scontent-fco1-1.cdninstagram.com/vp/afb0c746bbfa56afbcfc22e1631b5c03/5E403EB5/t51.2885-15/e35/73071978_522266325285481_2199979236197003447_n.jpg?_nc_ht=scontent-fco1-1.cdninstagram.com&_nc_cat=101	0	22258762021	#ivansherbs #ivanchai #siberië #gezondheid #gemeenschap #7gezondheidsvoordelen #kruiden #kruidenthee #kruidenrecepten #natuur #milieu #klimaatneutraal #plantaardig #antiplastic #ivan #plantaardigerecepten #geneesmiddelen #duurzaamheid #vegan	2019-10-23
in49	B36Zyv3orXu	http://instagram.com/p/B36Zyv3orXu	https://scontent-fco1-1.cdninstagram.com/vp/929913fc04c5c402caf250f386596fbf/5E4D8A32/t51.2885-15/e35/71309578_142536003727872_803068618088420800_n.jpg?_nc_ht=scontent-fco1-1.cdninstagram.com&_nc_cat=100	473	8457758448	🤔Секрет долголетия Бадмаева П.А. (прожил 109 лет) уже давно доступен всем!💥 Осталось всего лишь им воспользоваться! Пётр Алекса́ндрович Бадма́ев (Жамсаран) — врач тибетской медицины☝️, первым перевел на русский язык трактат «Чжуд-Ши»; крестник императора👑 Александра III; лечил членов семьи Николая II. . 👉В 1917 году после февральской революции П. А. Бадмаев был выслан в Хельсинки. Зимой 1919—1920…	2019-10-22
in50	B343uY_oEMN	http://instagram.com/p/B343uY_oEMN	https://scontent-fco1-1.cdninstagram.com/vp/66995071282fd94b70ceaeb63a0bf923/5E8CD343/t51.2885-15/e35/s1080x1080/74417788_2505620872892605_4797798002357422021_n.jpg?_nc_ht=scontent-fco1-1.cdninstagram.com&_nc_cat=101	31	11694234352	Bouquet de plantes à infuser n°1 🌱⁣ Ivan-chai et fraises entières ⁣ ⁣ La fraise contient des vitamines C et B9, ainsi que du magnésium, du potassium et du calcium. Associée aux bienfaits de l’Ivan-chai, que vous avez pu découvrir dans notre post précédent, ce mélange allie les bienfaits vitaminés des plantes à la gourmandise d’un fruit rouge cueilli à la main et séché à basse température afin de …	2019-10-21
in51	B34l84jnXPA	http://instagram.com/p/B34l84jnXPA	https://scontent-fco1-1.cdninstagram.com/vp/fa90ea4d5601118c482b72581322b0aa/5E48B0BD/t51.2885-15/e35/73423663_144228640291140_6794388561525308979_n.jpg?_nc_ht=scontent-fco1-1.cdninstagram.com&_nc_cat=100	1	22258762021	#ivansherbs #ivanchai #siberië #gezondheid #gemeenschap #7gezondheidsvoordelen #kruiden #kruidenthee #kruidenrecepten #natuur #milieu #klimaatneutraal #plantaardig #antiplastic #ivan #plantaardigerecepten #geneesmiddelen #duurzaamheid #vegan	2019-10-21
in52	B34l5UCH7Le	http://instagram.com/p/B34l5UCH7Le	https://scontent-fco1-1.cdninstagram.com/vp/2bd776ab3d160fb16ed80242ef32f912/5E4D96AB/t51.2885-15/e35/71551492_229040174730281_6086157956669376699_n.jpg?_nc_ht=scontent-fco1-1.cdninstagram.com&_nc_cat=105	4	22258762021	#ivansherbs #ivanchai #siberië #gezondheid #gemeenschap #7gezondheidsvoordelen #kruiden #kruidenthee #kruidenrecepten #natuur #milieu #klimaatneutraal #plantaardig #antiplastic #ivan #plantaardigerecepten #geneesmiddelen #duurzaamheid #vegan	2019-10-21
in53	B34l3F-nKBJ	http://instagram.com/p/B34l3F-nKBJ	https://scontent-fco1-1.cdninstagram.com/vp/579d72a6e7080519ea3df782318b80aa/5E4CC581/t51.2885-15/e35/75252630_140703407298451_7518308839226848372_n.jpg?_nc_ht=scontent-fco1-1.cdninstagram.com&_nc_cat=107	3	22258762021	#ivansherbs #ivanchai #siberië #gezondheid #gemeenschap #7gezondheidsvoordelen #kruiden #kruidenthee #kruidenrecepten #natuur #milieu #klimaatneutraal #plantaardig #antiplastic #ivan #plantaardigerecepten #geneesmiddelen #duurzaamheid #vegan	2019-10-21
in54	B30S46NHp94	http://instagram.com/p/B30S46NHp94	https://scontent-fco1-1.cdninstagram.com/vp/7b7cf01e96a42da53d65c843af3558cf/5E42A3AA/t51.2885-15/e35/72349158_1281272378713370_515710572135443352_n.jpg?_nc_ht=scontent-fco1-1.cdninstagram.com&_nc_cat=102	5	22022950974	#ivansherbs #ivanchai #siberië #gezondheid #gemeenschap #7gezondheidsvoordelen #kruiden #kruidenthee #kruidenrecepten #natuur #milieu #klimaatneutraal #plantaardig #antiplastic #ivan #plantaardigerecepten #geneesmiddelen #duurzaamheid #vegan	2019-10-20
in55	B30S3odHqio	http://instagram.com/p/B30S3odHqio	https://scontent-fco1-1.cdninstagram.com/vp/5e83e1db25a834931f3c9b8391fe3890/5E46F3F9/t51.2885-15/e35/71837998_177673333369210_657947703334843176_n.jpg?_nc_ht=scontent-fco1-1.cdninstagram.com&_nc_cat=110	5	22022950974	#ivansherbs #ivanchai #siberië #gezondheid #gemeenschap #7gezondheidsvoordelen #kruiden #kruidenthee #kruidenrecepten #natuur #milieu #klimaatneutraal #plantaardig #antiplastic #ivan #plantaardigerecepten #geneesmiddelen #duurzaamheid #vegan	2019-10-20
in56	B30SzCIHD9S	http://instagram.com/p/B30SzCIHD9S	https://scontent-fco1-1.cdninstagram.com/vp/76edb1fb1fbbf84a9f5ff7c9ce67b286/5E516E7E/t51.2885-15/e35/72399257_509544246547283_6738910613309593691_n.jpg?_nc_ht=scontent-fco1-1.cdninstagram.com&_nc_cat=111	6	22022950974	#ivansherbs #ivanchai #siberië #gezondheid #gemeenschap #7gezondheidsvoordelen #kruiden #kruidenthee #kruidenrecepten #natuur #milieu #klimaatneutraal #plantaardig #antiplastic #ivan #plantaardigerecepten #geneesmiddelen #duurzaamheid #vegan	2019-10-20
in57	B3z4ou1HWbp	http://instagram.com/p/B3z4ou1HWbp	https://scontent-fco1-1.cdninstagram.com/vp/286fee5f26031f51d2ce7886841d545b/5E57961E/t51.2885-15/e35/73424587_482225439041314_1733964965298427592_n.jpg?_nc_ht=scontent-fco1-1.cdninstagram.com&_nc_cat=110	17	15141287079	10月も後半,冬に向けて蜂の巣も雪囲いならぬ,ミツバチノお家をお化粧直しで暖かく🐝🐝🐝 パパコレおじさんは,毎年この時期になると巣を整えてあげてミチバチ快適に冬を越せるようにしてあげるそうです。 彼らのための食料(蜂蜜)は採蜜しないで残してあげるそうです。 冬,ハチミツをなめるとき,この子たち(ミツバチたち)のことも思い浮かべてみてね～! Во второй половине октября улей не будет заснежен зимой. Дядя Папакоре, кажется, каждый год делает гнездо, чтобы пчелы могли спокойно пережить зиму. Еда (мёд) для них останется без мёда. Подумайте об этих детях (медоносных пчела…	2019-10-19
in58	B3y6ZH0oT_9	http://instagram.com/p/B3y6ZH0oT_9	https://scontent-fco1-1.cdninstagram.com/vp/b713852bc9c9fe3fa4194ee401cc331b/5E48D124/t51.2885-15/e35/74438703_417388315639627_6623832380736693175_n.jpg?_nc_ht=scontent-fco1-1.cdninstagram.com&_nc_cat=107	327	8457758448	🤔Теперь все идет обратным ходом. Как в кино📽️, когда фильм пускают задом наперед — люди выскакивают из воды на трамплин. Наступает октябрь🍁, закрываешь окошко, которое открыл в июне🌱, снимаешь теннисные туфли, которые надел тогда же, и влезаешь в зимние ботинки, которые тогда забросил. Теперь люди скорей прячутся в дом🌨️, будто кукушки обратно в часы, когда прокукуют время. Только что на верандах…	2019-10-19
in59	B3yllXzHhHp	http://instagram.com/p/B3yllXzHhHp	https://scontent-fco1-1.cdninstagram.com/vp/6c97b95e3e8de20a53344bd2a5bb14aa/5E4DCDEE/t51.2885-15/e35/73423662_568966923840298_4444090739897825546_n.jpg?_nc_ht=scontent-fco1-1.cdninstagram.com&_nc_cat=110	10	12754096593	Однажды мы с мамой в тундре наткнулись на огромный и необычайно красивый иван чай... Были мысли даже сорвать его, чтобы показать другим, ибо не поверят, но тут...я вспомнила момент из игры #ff9 Последний слайд карусели видео того, что произошло после того, как герои убили огромный цветок в цветочном лесу, про что говорится на 3 фото в карусели)))) В общем, эта игра оставила след в моем сердце и я…	2019-10-19
in60	B3tt_wSIpJ6	http://instagram.com/p/B3tt_wSIpJ6	https://scontent-fco1-1.cdninstagram.com/vp/61a450c088f4383a03f2c3112437e511/5E435323/t51.2885-15/e35/72230766_159058478526498_137785367607902372_n.jpg?_nc_ht=scontent-fco1-1.cdninstagram.com&_nc_cat=106	364	8457758448	☝️Сибирская травница Суринам Лидия Несторовна рассказывает об Иван-чае👍 . 💡Инфопост😉 . Лидия Несторовна Сурина — кандидат биологических наук, фитотерапевт, участница Всемирного конгресса врачей по фитотерапии в Праге, автор множества книг и статей о лечебных свойствах растений и здоровье человека🏆. . 📢- Очень рада, что у нас сейчас в магазинах появился ферментированный иван-чай, потому что это оч…	2019-10-17
in61	B3rbb1Bn-SC	http://instagram.com/p/B3rbb1Bn-SC	https://scontent-fco1-1.cdninstagram.com/vp/9bc0006003bfd49e5e0aecc303cec318/5E41A0A5/t51.2885-15/e35/73420551_142459033704894_8471755317253838740_n.jpg?_nc_ht=scontent-fco1-1.cdninstagram.com&_nc_cat=106	23	15141287079	日本の皆様、台風１９号の被害に遇われました方々お見舞い申し上げます。 一刻も早く平安が戻るよう祈るばかりです。 さて、今日はようやく日本に上陸したThe pasekaのはちみつのお取り扱い店様をご紹介します。 第一号店は東京の阿佐ヶ谷にある旅行気分になれるロシアのかわいい雑貨『パルク』さん。 店主の渡辺さんが毎年２回、ロシアに買い付けに行かれ、現地でよりすぐりのものを選んでおられます。 東京近郊の方は是非足を運んでみてくださいね！ ☡注意☡ パルクの店主渡辺さんは10月20日から11月5日までロシアへ買い付け出張するということなので ＊買い付けのためお休み＊10月19日(土)～11月6日(水) ロシア雑貨パルク 東京都杉並区阿佐ヶ谷北4－5－8 1F Tel: 03-6479-3658 ＊営業日＊ 火～土曜日11：00～19：00 日曜日12：00～17：00（不定休） (日曜日の営業は…	2019-10-16
in62	B3pk5ldoXMn	http://instagram.com/p/B3pk5ldoXMn	https://scontent-fco1-1.cdninstagram.com/vp/6c21a960df5ac85a53d8af63f98e8750/5E580969/t51.2885-15/e35/s1080x1080/71768417_1507096136096722_177575094060590156_n.jpg?_nc_ht=scontent-fco1-1.cdninstagram.com&_nc_cat=110	22	11694234352	Nos bouquets de plantes à infuser comportent un ingrédient phare, communément appelé Ivan-chai ⁣⁣⁣ Il s’agit de feuilles d’épilobe (Epilobium Angustifolium) qui ont subi un processus de fermentation naturelle qui leur donne un goût subtil entre thé noir et plante herbacée. ⁣⁣⁣ Les plantes, reconnaissables grâce à leurs fleurs roses qui se détachent du paysage, sont récoltées dans les montagnes de…	2019-10-15
in63	B3odKi7IrWX	http://instagram.com/p/B3odKi7IrWX	https://scontent-fco1-1.cdninstagram.com/vp/dde5e043041431230c9a8fab1d527d67/5DCBF9E7/t51.2885-15/e35/72367644_211576709840289_6918940789832844063_n.jpg?_nc_ht=scontent-fco1-1.cdninstagram.com&_nc_cat=109	152	8457758448	Два способа, 👉один прямо сейчас на видео. . Всем любителям Иван чая пламенный привет из тайги👋! А не любителям низкий поклон😇 - милости просим в нашу команду гурманов😍 Сегодня расскажу про два способа как экономить на Иван чае. . ✅Способ 1. У меня всегда срабатывало😂 Ищем экономичный транспорт (желательно экологичный)🚲🛴 выезжаем загород, собираем Иван чай🌿, ферментируем, сушим, наслаждаемся! Затр…	2019-10-15
in64	B3lh5e8Ie3w	http://instagram.com/p/B3lh5e8Ie3w	https://scontent-fco1-1.cdninstagram.com/vp/43fcc47bd3c705e5359746b08fb60e8f/5E40E222/t51.2885-15/e35/72575445_161966471664898_5085208122163625927_n.jpg?_nc_ht=scontent-fco1-1.cdninstagram.com&_nc_cat=110	376	8457758448	🤔Пришла осенняя грустинка, здесь не поможет витаминка! Помогут только «обнимашки»🤗, горячий чай🍵 и «целовашки»😘. Давайте холодам назло дарить ДУШЕВНОЕ ТЕПЛО🙏🙏🙏! . #иванчай #иванчайкупить #кипрей #экопродукты #копорскийчай #травянойчай #ivanchai #ivanchay #иванчайпольза #взаимныелайки #иван_чай	2019-10-14
[truncated: 1,649 more rows]

## Sheet: twitter
code_twitter	Name	ID	Publish_date	Content	Comments	Retweet	Likes	ImageURL	VideoURL	TweetURL
tw01	Совесть Аулендила	nLl6cFjJqQqWeIn	2019-10-11	Иван-чай #BungouStrayDogspic.twitter.com/vvYktN2QAs	0	7	111	https://pbs.twimg.com/media/EGmdBv2XUAIKRhH.jpg		https://twitter.com/nLl6cFjJqQqWeIn/status/1182649037239001089
tw02	twisted in a spiral	MisakiMurakami1	2019-10-08	Ойкава и *смотрит на полустертую надпись на руке* Иван-чай такие милые! pic.twitter.com/qzpm4BhD17	0	12	89	https://pbs.twimg.com/media/EGYhYcrX0AMUMGD.jpg		https://twitter.com/MisakiMurakami1/status/1181668662517927936
[truncated: 444 more rows]

## Sheet: dates
Code	Publish_Date	Resource
[truncated: 2,672 more rows]
